# Supplementary material for: Talin-KANK1 interaction controls the recruitment of cortical microtubule stabilizing complexes to focal adhesions
Source: eLife. 2016 Jul 13;5:e18124. doi: 10.7554/eLife.18124 (PMC4995097; doi:10.7554/eLife.18124)
Supplement: Figure 1—figure supplement 2—source data 1. — DOI: http://dx.doi.org/10.7554/eLife.18124.006 [file elife-18124-fig1-figsupp2-data1.xlsx]

## Sheet: Fig 1 Suppl 2B
			untreated		blebbistatin
			FCS	ratio	FCS+BBST	ratio
			4.12758	100	0.493178	7.04086
			4.60275	100	1.23419	17.6199
			4.50281	100	1.92089	27.4237
			5.41838	100	1.91908	27.3979
			3.50026	100	1.38801	19.816
			4.72485	100	1.38844	19.8221
			2.43324	100	1.09484	15.6306
			10.8446	100	1.30719	18.6621
			7.45004	100	2.62385	37.4594
			8.06092	100	2.61497	37.3326
			9.52324	100	1.09228	15.594
			11.2788	100	1.02976	14.7014
			3.42971	100	2.09123	29.8555
			9.17566	100	2.61817	37.3784
			8.31086	100	2.23112	31.8527
			5.00935	100	0.983138	14.0358
			20.2633	100	1.42107	20.2879
			4.32216	100	1.22442	17.4804
			6.10628	100	2.23499	31.9079
			10.9642	100	1.75258	25.0207
			11.9751	100	4.05431	57.8815
			2.6269	100	1.95763	27.9482
			8.10668	100	1.61351	23.0353
			2.58619	100	2.31261	33.0161
			5.76885	100	1.39938	19.9783
					2.76504	39.4751
					9.85467	140.69
					0.52629	7.5136
					4.01746	57.3553
					0.73276	10.4613
			25	25		30
			7.00451	100		29.4558
			4.03452	0		24.4159
			0.806905	0		4.45772

## Sheet: Fig 1 Suppl 2D-E
untreated						Area (um)				Area (um)				Area (um)				Area (um)				Area (um)				Area (um)				Area (um)
					160623_Ni_HeLa_non-treated_K1-A488-TLN-A594_100xLambda_300ms_ND_04_01-1.tif	1049.9			160623_Ni_HeLa_non-treated_K1-A488-TLN-A594_100xLambda_300ms_ND_04_01-1.tif:0476-0851	939			160623_Ni_HeLa_non-treated_K1-A488-TLN-A594_100xLambda_300ms_ND_04_04-3.tif:0465-0751	693.1			160623_Ni_HeLa_non-treated_K1-A488-TLN-A594_100xLambda_300ms_ND_04_05-3.tif:0766-0738	1163.9			160623_Ni_HeLa_non-treated_K1-A488-TLN-A594_100xLambda_300ms_ND_04_05-3.tif:0339-0763	1313.6			160623_Ni_HeLa_non-treated_K1-A488-TLN-A594_100xLambda_300ms_ND_04_07-4.tif:0523-0667	985			160623_Ni_HeLa_non-treated_K1-A488-TLN-A594_100xLambda_300ms_ND_04_09-4.tif:0480-0498	1161.1			SUM
	AV Cell Area	1043.66			n	54			n	81			n	36			n	46			n	46			n	26			n	84			373
	Count	7			AV	0.742593			AV	0.64321			AV	0.630556			AV	1.23261			AV	0.908696			AV	1.41923			AV	1.07738
	SD	199.35
	SEM	75.3474
	AV #FA	93.25		1	160623_Ni_HeLa_non-treated_K1-A488-TLN-A594_100xLambda_300ms_ND_04_01-6.tif	4.4		1	160623_Ni_HeLa_non-treated_K1-A488-TLN-A594_100xLambda_300ms_ND_04_01-7.tif	4.8		1	160623_Ni_HeLa_non-treated_K1-A488-TLN-A594_100xLambda_300ms_ND_04_04-4.tif	0.1		1	160623_Ni_HeLa_non-treated_K1-A488-TLN-A594_100xLambda_300ms_ND_04_05-4.tif	2.7		1	160623_Ni_HeLa_non-treated_K1-A488-TLN-A594_100xLambda_300ms_ND_04_05-5.tif	2.4		1	160623_Ni_HeLa_non-treated_K1-A488-TLN-A594_100xLambda_300ms_ND_04_07-5.tif	4.1		1	160623_Ni_HeLa_non-treated_K1-A488-TLN-A594_100xLambda_300ms_ND_04_09-4.tif	6
	Count	8		2	160623_Ni_HeLa_non-treated_K1-A488-TLN-A594_100xLambda_300ms_ND_04_01-6.tif	1.1		2	160623_Ni_HeLa_non-treated_K1-A488-TLN-A594_100xLambda_300ms_ND_04_01-7.tif	0.2		2	160623_Ni_HeLa_non-treated_K1-A488-TLN-A594_100xLambda_300ms_ND_04_04-4.tif	0.2		2	160623_Ni_HeLa_non-treated_K1-A488-TLN-A594_100xLambda_300ms_ND_04_05-4.tif	0.4		2	160623_Ni_HeLa_non-treated_K1-A488-TLN-A594_100xLambda_300ms_ND_04_05-5.tif	1.2		2	160623_Ni_HeLa_non-treated_K1-A488-TLN-A594_100xLambda_300ms_ND_04_07-5.tif	2.9		2	160623_Ni_HeLa_non-treated_K1-A488-TLN-A594_100xLambda_300ms_ND_04_09-4.tif	0.2
	SD	114.83		3	160623_Ni_HeLa_non-treated_K1-A488-TLN-A594_100xLambda_300ms_ND_04_01-6.tif	0.2		3	160623_Ni_HeLa_non-treated_K1-A488-TLN-A594_100xLambda_300ms_ND_04_01-7.tif	0.7		3	160623_Ni_HeLa_non-treated_K1-A488-TLN-A594_100xLambda_300ms_ND_04_04-4.tif	0.6		3	160623_Ni_HeLa_non-treated_K1-A488-TLN-A594_100xLambda_300ms_ND_04_05-4.tif	0.9		3	160623_Ni_HeLa_non-treated_K1-A488-TLN-A594_100xLambda_300ms_ND_04_05-5.tif	0.3		3	160623_Ni_HeLa_non-treated_K1-A488-TLN-A594_100xLambda_300ms_ND_04_07-5.tif	0.3		3	160623_Ni_HeLa_non-treated_K1-A488-TLN-A594_100xLambda_300ms_ND_04_09-4.tif	1.3
	SEM	40.5985		4	160623_Ni_HeLa_non-treated_K1-A488-TLN-A594_100xLambda_300ms_ND_04_01-6.tif	0.2		4	160623_Ni_HeLa_non-treated_K1-A488-TLN-A594_100xLambda_300ms_ND_04_01-7.tif	0.1		4	160623_Ni_HeLa_non-treated_K1-A488-TLN-A594_100xLambda_300ms_ND_04_04-4.tif	1.4		4	160623_Ni_HeLa_non-treated_K1-A488-TLN-A594_100xLambda_300ms_ND_04_05-4.tif	0.9		4	160623_Ni_HeLa_non-treated_K1-A488-TLN-A594_100xLambda_300ms_ND_04_05-5.tif	0.6		4	160623_Ni_HeLa_non-treated_K1-A488-TLN-A594_100xLambda_300ms_ND_04_07-5.tif	0.4		4	160623_Ni_HeLa_non-treated_K1-A488-TLN-A594_100xLambda_300ms_ND_04_09-4.tif	0.3
				5	160623_Ni_HeLa_non-treated_K1-A488-TLN-A594_100xLambda_300ms_ND_04_01-6.tif	0.6		5	160623_Ni_HeLa_non-treated_K1-A488-TLN-A594_100xLambda_300ms_ND_04_01-7.tif	0.8		5	160623_Ni_HeLa_non-treated_K1-A488-TLN-A594_100xLambda_300ms_ND_04_04-4.tif	0.2		5	160623_Ni_HeLa_non-treated_K1-A488-TLN-A594_100xLambda_300ms_ND_04_05-4.tif	0.8		5	160623_Ni_HeLa_non-treated_K1-A488-TLN-A594_100xLambda_300ms_ND_04_05-5.tif	0.4		5	160623_Ni_HeLa_non-treated_K1-A488-TLN-A594_100xLambda_300ms_ND_04_07-5.tif	0.7		5	160623_Ni_HeLa_non-treated_K1-A488-TLN-A594_100xLambda_300ms_ND_04_09-4.tif	1.3
	AV areaFA	0.950611		6	160623_Ni_HeLa_non-treated_K1-A488-TLN-A594_100xLambda_300ms_ND_04_01-6.tif	0.3		6	160623_Ni_HeLa_non-treated_K1-A488-TLN-A594_100xLambda_300ms_ND_04_01-7.tif	0.2		6	160623_Ni_HeLa_non-treated_K1-A488-TLN-A594_100xLambda_300ms_ND_04_04-4.tif	0.5		6	160623_Ni_HeLa_non-treated_K1-A488-TLN-A594_100xLambda_300ms_ND_04_05-4.tif	0.8		6	160623_Ni_HeLa_non-treated_K1-A488-TLN-A594_100xLambda_300ms_ND_04_05-5.tif	1		6	160623_Ni_HeLa_non-treated_K1-A488-TLN-A594_100xLambda_300ms_ND_04_07-5.tif	0.4		6	160623_Ni_HeLa_non-treated_K1-A488-TLN-A594_100xLambda_300ms_ND_04_09-4.tif	0.9
	Count	7		7	160623_Ni_HeLa_non-treated_K1-A488-TLN-A594_100xLambda_300ms_ND_04_01-6.tif	0.7		7	160623_Ni_HeLa_non-treated_K1-A488-TLN-A594_100xLambda_300ms_ND_04_01-7.tif	0.1		7	160623_Ni_HeLa_non-treated_K1-A488-TLN-A594_100xLambda_300ms_ND_04_04-4.tif	1		7	160623_Ni_HeLa_non-treated_K1-A488-TLN-A594_100xLambda_300ms_ND_04_05-4.tif	3.1		7	160623_Ni_HeLa_non-treated_K1-A488-TLN-A594_100xLambda_300ms_ND_04_05-5.tif	1.9		7	160623_Ni_HeLa_non-treated_K1-A488-TLN-A594_100xLambda_300ms_ND_04_07-5.tif	1		7	160623_Ni_HeLa_non-treated_K1-A488-TLN-A594_100xLambda_300ms_ND_04_09-4.tif	1.7
	SD	0.304729		8	160623_Ni_HeLa_non-treated_K1-A488-TLN-A594_100xLambda_300ms_ND_04_01-6.tif	1.2		8	160623_Ni_HeLa_non-treated_K1-A488-TLN-A594_100xLambda_300ms_ND_04_01-7.tif	0.2		8	160623_Ni_HeLa_non-treated_K1-A488-TLN-A594_100xLambda_300ms_ND_04_04-4.tif	0.1		8	160623_Ni_HeLa_non-treated_K1-A488-TLN-A594_100xLambda_300ms_ND_04_05-4.tif	0.2		8	160623_Ni_HeLa_non-treated_K1-A488-TLN-A594_100xLambda_300ms_ND_04_05-5.tif	0.2		8	160623_Ni_HeLa_non-treated_K1-A488-TLN-A594_100xLambda_300ms_ND_04_07-5.tif	3		8	160623_Ni_HeLa_non-treated_K1-A488-TLN-A594_100xLambda_300ms_ND_04_09-4.tif	0.9
	SEM	0.115177		9	160623_Ni_HeLa_non-treated_K1-A488-TLN-A594_100xLambda_300ms_ND_04_01-6.tif	0.3		9	160623_Ni_HeLa_non-treated_K1-A488-TLN-A594_100xLambda_300ms_ND_04_01-7.tif	0.5		9	160623_Ni_HeLa_non-treated_K1-A488-TLN-A594_100xLambda_300ms_ND_04_04-4.tif	0.3		9	160623_Ni_HeLa_non-treated_K1-A488-TLN-A594_100xLambda_300ms_ND_04_05-4.tif	0.5		9	160623_Ni_HeLa_non-treated_K1-A488-TLN-A594_100xLambda_300ms_ND_04_05-5.tif	0.6		9	160623_Ni_HeLa_non-treated_K1-A488-TLN-A594_100xLambda_300ms_ND_04_07-5.tif	2.8		9	160623_Ni_HeLa_non-treated_K1-A488-TLN-A594_100xLambda_300ms_ND_04_09-4.tif	0.6
				10	160623_Ni_HeLa_non-treated_K1-A488-TLN-A594_100xLambda_300ms_ND_04_01-6.tif	0.3		10	160623_Ni_HeLa_non-treated_K1-A488-TLN-A594_100xLambda_300ms_ND_04_01-7.tif	0.1		10	160623_Ni_HeLa_non-treated_K1-A488-TLN-A594_100xLambda_300ms_ND_04_04-4.tif	3.3		10	160623_Ni_HeLa_non-treated_K1-A488-TLN-A594_100xLambda_300ms_ND_04_05-4.tif	2.2		10	160623_Ni_HeLa_non-treated_K1-A488-TLN-A594_100xLambda_300ms_ND_04_05-5.tif	0.8		10	160623_Ni_HeLa_non-treated_K1-A488-TLN-A594_100xLambda_300ms_ND_04_07-5.tif	0.5		10	160623_Ni_HeLa_non-treated_K1-A488-TLN-A594_100xLambda_300ms_ND_04_09-4.tif	5.2
				11	160623_Ni_HeLa_non-treated_K1-A488-TLN-A594_100xLambda_300ms_ND_04_01-6.tif	2.4		11	160623_Ni_HeLa_non-treated_K1-A488-TLN-A594_100xLambda_300ms_ND_04_01-7.tif	0.6		11	160623_Ni_HeLa_non-treated_K1-A488-TLN-A594_100xLambda_300ms_ND_04_04-4.tif	1.4		11	160623_Ni_HeLa_non-treated_K1-A488-TLN-A594_100xLambda_300ms_ND_04_05-4.tif	0.3		11	160623_Ni_HeLa_non-treated_K1-A488-TLN-A594_100xLambda_300ms_ND_04_05-5.tif	0.3		11	160623_Ni_HeLa_non-treated_K1-A488-TLN-A594_100xLambda_300ms_ND_04_07-5.tif	0.2		11	160623_Ni_HeLa_non-treated_K1-A488-TLN-A594_100xLambda_300ms_ND_04_09-4.tif	0.4
				12	160623_Ni_HeLa_non-treated_K1-A488-TLN-A594_100xLambda_300ms_ND_04_01-6.tif	0.4		12	160623_Ni_HeLa_non-treated_K1-A488-TLN-A594_100xLambda_300ms_ND_04_01-7.tif	0.3		12	160623_Ni_HeLa_non-treated_K1-A488-TLN-A594_100xLambda_300ms_ND_04_04-4.tif	0.1		12	160623_Ni_HeLa_non-treated_K1-A488-TLN-A594_100xLambda_300ms_ND_04_05-4.tif	0.7		12	160623_Ni_HeLa_non-treated_K1-A488-TLN-A594_100xLambda_300ms_ND_04_05-5.tif	0.5		12	160623_Ni_HeLa_non-treated_K1-A488-TLN-A594_100xLambda_300ms_ND_04_07-5.tif	0.2		12	160623_Ni_HeLa_non-treated_K1-A488-TLN-A594_100xLambda_300ms_ND_04_09-4.tif	0.3
				13	160623_Ni_HeLa_non-treated_K1-A488-TLN-A594_100xLambda_300ms_ND_04_01-6.tif	0.2		13	160623_Ni_HeLa_non-treated_K1-A488-TLN-A594_100xLambda_300ms_ND_04_01-7.tif	0.2		13	160623_Ni_HeLa_non-treated_K1-A488-TLN-A594_100xLambda_300ms_ND_04_04-4.tif	0.2		13	160623_Ni_HeLa_non-treated_K1-A488-TLN-A594_100xLambda_300ms_ND_04_05-4.tif	5.6		13	160623_Ni_HeLa_non-treated_K1-A488-TLN-A594_100xLambda_300ms_ND_04_05-5.tif	2.1		13	160623_Ni_HeLa_non-treated_K1-A488-TLN-A594_100xLambda_300ms_ND_04_07-5.tif	0.7		13	160623_Ni_HeLa_non-treated_K1-A488-TLN-A594_100xLambda_300ms_ND_04_09-4.tif	0.2
				14	160623_Ni_HeLa_non-treated_K1-A488-TLN-A594_100xLambda_300ms_ND_04_01-6.tif	0.3		14	160623_Ni_HeLa_non-treated_K1-A488-TLN-A594_100xLambda_300ms_ND_04_01-7.tif	0.7		14	160623_Ni_HeLa_non-treated_K1-A488-TLN-A594_100xLambda_300ms_ND_04_04-4.tif	0.9		14	160623_Ni_HeLa_non-treated_K1-A488-TLN-A594_100xLambda_300ms_ND_04_05-4.tif	1.2		14	160623_Ni_HeLa_non-treated_K1-A488-TLN-A594_100xLambda_300ms_ND_04_05-5.tif	0.7		14	160623_Ni_HeLa_non-treated_K1-A488-TLN-A594_100xLambda_300ms_ND_04_07-5.tif	1.4		14	160623_Ni_HeLa_non-treated_K1-A488-TLN-A594_100xLambda_300ms_ND_04_09-4.tif	1.8
				15	160623_Ni_HeLa_non-treated_K1-A488-TLN-A594_100xLambda_300ms_ND_04_01-6.tif	0.2		15	160623_Ni_HeLa_non-treated_K1-A488-TLN-A594_100xLambda_300ms_ND_04_01-7.tif	1		15	160623_Ni_HeLa_non-treated_K1-A488-TLN-A594_100xLambda_300ms_ND_04_04-4.tif	0.8		15	160623_Ni_HeLa_non-treated_K1-A488-TLN-A594_100xLambda_300ms_ND_04_05-4.tif	0.2		15	160623_Ni_HeLa_non-treated_K1-A488-TLN-A594_100xLambda_300ms_ND_04_05-5.tif	1.1		15	160623_Ni_HeLa_non-treated_K1-A488-TLN-A594_100xLambda_300ms_ND_04_07-5.tif	0.9		15	160623_Ni_HeLa_non-treated_K1-A488-TLN-A594_100xLambda_300ms_ND_04_09-4.tif	0.2
				16	160623_Ni_HeLa_non-treated_K1-A488-TLN-A594_100xLambda_300ms_ND_04_01-6.tif	0.6		16	160623_Ni_HeLa_non-treated_K1-A488-TLN-A594_100xLambda_300ms_ND_04_01-7.tif	0.2		16	160623_Ni_HeLa_non-treated_K1-A488-TLN-A594_100xLambda_300ms_ND_04_04-4.tif	0.5		16	160623_Ni_HeLa_non-treated_K1-A488-TLN-A594_100xLambda_300ms_ND_04_05-4.tif	0.3		16	160623_Ni_HeLa_non-treated_K1-A488-TLN-A594_100xLambda_300ms_ND_04_05-5.tif	2		16	160623_Ni_HeLa_non-treated_K1-A488-TLN-A594_100xLambda_300ms_ND_04_07-5.tif	0.3		16	160623_Ni_HeLa_non-treated_K1-A488-TLN-A594_100xLambda_300ms_ND_04_09-4.tif	0.3
				17	160623_Ni_HeLa_non-treated_K1-A488-TLN-A594_100xLambda_300ms_ND_04_01-6.tif	0.2		17	160623_Ni_HeLa_non-treated_K1-A488-TLN-A594_100xLambda_300ms_ND_04_01-7.tif	0.2		17	160623_Ni_HeLa_non-treated_K1-A488-TLN-A594_100xLambda_300ms_ND_04_04-4.tif	0.1		17	160623_Ni_HeLa_non-treated_K1-A488-TLN-A594_100xLambda_300ms_ND_04_05-4.tif	0.2		17	160623_Ni_HeLa_non-treated_K1-A488-TLN-A594_100xLambda_300ms_ND_04_05-5.tif	4.2		17	160623_Ni_HeLa_non-treated_K1-A488-TLN-A594_100xLambda_300ms_ND_04_07-5.tif	0.8		17	160623_Ni_HeLa_non-treated_K1-A488-TLN-A594_100xLambda_300ms_ND_04_09-4.tif	2.8
				18	160623_Ni_HeLa_non-treated_K1-A488-TLN-A594_100xLambda_300ms_ND_04_01-6.tif	0.4		18	160623_Ni_HeLa_non-treated_K1-A488-TLN-A594_100xLambda_300ms_ND_04_01-7.tif	0.3		18	160623_Ni_HeLa_non-treated_K1-A488-TLN-A594_100xLambda_300ms_ND_04_04-4.tif	0.1		18	160623_Ni_HeLa_non-treated_K1-A488-TLN-A594_100xLambda_300ms_ND_04_05-4.tif	0.2		18	160623_Ni_HeLa_non-treated_K1-A488-TLN-A594_100xLambda_300ms_ND_04_05-5.tif	0.6		18	160623_Ni_HeLa_non-treated_K1-A488-TLN-A594_100xLambda_300ms_ND_04_07-5.tif	2.7		18	160623_Ni_HeLa_non-treated_K1-A488-TLN-A594_100xLambda_300ms_ND_04_09-4.tif	0.3
				19	160623_Ni_HeLa_non-treated_K1-A488-TLN-A594_100xLambda_300ms_ND_04_01-6.tif	0.6		19	160623_Ni_HeLa_non-treated_K1-A488-TLN-A594_100xLambda_300ms_ND_04_01-7.tif	0.2		19	160623_Ni_HeLa_non-treated_K1-A488-TLN-A594_100xLambda_300ms_ND_04_04-4.tif	0.2		19	160623_Ni_HeLa_non-treated_K1-A488-TLN-A594_100xLambda_300ms_ND_04_05-4.tif	0.5		19	160623_Ni_HeLa_non-treated_K1-A488-TLN-A594_100xLambda_300ms_ND_04_05-5.tif	0.2		19	160623_Ni_HeLa_non-treated_K1-A488-TLN-A594_100xLambda_300ms_ND_04_07-5.tif	1.5		19	160623_Ni_HeLa_non-treated_K1-A488-TLN-A594_100xLambda_300ms_ND_04_09-4.tif	0.8
				20	160623_Ni_HeLa_non-treated_K1-A488-TLN-A594_100xLambda_300ms_ND_04_01-6.tif	0.1		20	160623_Ni_HeLa_non-treated_K1-A488-TLN-A594_100xLambda_300ms_ND_04_01-7.tif	1.2		20	160623_Ni_HeLa_non-treated_K1-A488-TLN-A594_100xLambda_300ms_ND_04_04-4.tif	0.4		20	160623_Ni_HeLa_non-treated_K1-A488-TLN-A594_100xLambda_300ms_ND_04_05-4.tif	0.3		20	160623_Ni_HeLa_non-treated_K1-A488-TLN-A594_100xLambda_300ms_ND_04_05-5.tif	0.6		20	160623_Ni_HeLa_non-treated_K1-A488-TLN-A594_100xLambda_300ms_ND_04_07-5.tif	3		20	160623_Ni_HeLa_non-treated_K1-A488-TLN-A594_100xLambda_300ms_ND_04_09-4.tif	1.2
				21	160623_Ni_HeLa_non-treated_K1-A488-TLN-A594_100xLambda_300ms_ND_04_01-6.tif	0.6		21	160623_Ni_HeLa_non-treated_K1-A488-TLN-A594_100xLambda_300ms_ND_04_01-7.tif	0.5		21	160623_Ni_HeLa_non-treated_K1-A488-TLN-A594_100xLambda_300ms_ND_04_04-4.tif	0.3		21	160623_Ni_HeLa_non-treated_K1-A488-TLN-A594_100xLambda_300ms_ND_04_05-4.tif	0.4		21	160623_Ni_HeLa_non-treated_K1-A488-TLN-A594_100xLambda_300ms_ND_04_05-5.tif	4.3		21	160623_Ni_HeLa_non-treated_K1-A488-TLN-A594_100xLambda_300ms_ND_04_07-5.tif	1.5		21	160623_Ni_HeLa_non-treated_K1-A488-TLN-A594_100xLambda_300ms_ND_04_09-4.tif	0.6
				22	160623_Ni_HeLa_non-treated_K1-A488-TLN-A594_100xLambda_300ms_ND_04_01-6.tif	0.2		22	160623_Ni_HeLa_non-treated_K1-A488-TLN-A594_100xLambda_300ms_ND_04_01-7.tif	0.8		22	160623_Ni_HeLa_non-treated_K1-A488-TLN-A594_100xLambda_300ms_ND_04_04-4.tif	0.3		22	160623_Ni_HeLa_non-treated_K1-A488-TLN-A594_100xLambda_300ms_ND_04_05-4.tif	0.6		22	160623_Ni_HeLa_non-treated_K1-A488-TLN-A594_100xLambda_300ms_ND_04_05-5.tif	1.9		22	160623_Ni_HeLa_non-treated_K1-A488-TLN-A594_100xLambda_300ms_ND_04_07-5.tif	0.8		22	160623_Ni_HeLa_non-treated_K1-A488-TLN-A594_100xLambda_300ms_ND_04_09-4.tif	1.6
				23	160623_Ni_HeLa_non-treated_K1-A488-TLN-A594_100xLambda_300ms_ND_04_01-6.tif	0.3		23	160623_Ni_HeLa_non-treated_K1-A488-TLN-A594_100xLambda_300ms_ND_04_01-7.tif	0.4		23	160623_Ni_HeLa_non-treated_K1-A488-TLN-A594_100xLambda_300ms_ND_04_04-4.tif	1		23	160623_Ni_HeLa_non-treated_K1-A488-TLN-A594_100xLambda_300ms_ND_04_05-4.tif	0.8		23	160623_Ni_HeLa_non-treated_K1-A488-TLN-A594_100xLambda_300ms_ND_04_05-5.tif	0.4		23	160623_Ni_HeLa_non-treated_K1-A488-TLN-A594_100xLambda_300ms_ND_04_07-5.tif	0.8		23	160623_Ni_HeLa_non-treated_K1-A488-TLN-A594_100xLambda_300ms_ND_04_09-4.tif	2.1
				24	160623_Ni_HeLa_non-treated_K1-A488-TLN-A594_100xLambda_300ms_ND_04_01-6.tif	0.1		24	160623_Ni_HeLa_non-treated_K1-A488-TLN-A594_100xLambda_300ms_ND_04_01-7.tif	0.4		24	160623_Ni_HeLa_non-treated_K1-A488-TLN-A594_100xLambda_300ms_ND_04_04-4.tif	2.3		24	160623_Ni_HeLa_non-treated_K1-A488-TLN-A594_100xLambda_300ms_ND_04_05-4.tif	1		24	160623_Ni_HeLa_non-treated_K1-A488-TLN-A594_100xLambda_300ms_ND_04_05-5.tif	0.3		24	160623_Ni_HeLa_non-treated_K1-A488-TLN-A594_100xLambda_300ms_ND_04_07-5.tif	2.8		24	160623_Ni_HeLa_non-treated_K1-A488-TLN-A594_100xLambda_300ms_ND_04_09-4.tif	0.4
				25	160623_Ni_HeLa_non-treated_K1-A488-TLN-A594_100xLambda_300ms_ND_04_01-6.tif	0.1		25	160623_Ni_HeLa_non-treated_K1-A488-TLN-A594_100xLambda_300ms_ND_04_01-7.tif	2.6		25	160623_Ni_HeLa_non-treated_K1-A488-TLN-A594_100xLambda_300ms_ND_04_04-4.tif	0.3		25	160623_Ni_HeLa_non-treated_K1-A488-TLN-A594_100xLambda_300ms_ND_04_05-4.tif	2.2		25	160623_Ni_HeLa_non-treated_K1-A488-TLN-A594_100xLambda_300ms_ND_04_05-5.tif	0.2		25	160623_Ni_HeLa_non-treated_K1-A488-TLN-A594_100xLambda_300ms_ND_04_07-5.tif	0.8		25	160623_Ni_HeLa_non-treated_K1-A488-TLN-A594_100xLambda_300ms_ND_04_09-4.tif	1.6
				26	160623_Ni_HeLa_non-treated_K1-A488-TLN-A594_100xLambda_300ms_ND_04_01-6.tif	0.2		26	160623_Ni_HeLa_non-treated_K1-A488-TLN-A594_100xLambda_300ms_ND_04_01-7.tif	0.6		26	160623_Ni_HeLa_non-treated_K1-A488-TLN-A594_100xLambda_300ms_ND_04_04-4.tif	1.4		26	160623_Ni_HeLa_non-treated_K1-A488-TLN-A594_100xLambda_300ms_ND_04_05-4.tif	0.4		26	160623_Ni_HeLa_non-treated_K1-A488-TLN-A594_100xLambda_300ms_ND_04_05-5.tif	0.5		26	160623_Ni_HeLa_non-treated_K1-A488-TLN-A594_100xLambda_300ms_ND_04_07-5.tif	2.4		26	160623_Ni_HeLa_non-treated_K1-A488-TLN-A594_100xLambda_300ms_ND_04_09-4.tif	0.5
				27	160623_Ni_HeLa_non-treated_K1-A488-TLN-A594_100xLambda_300ms_ND_04_01-6.tif	0.9		27	160623_Ni_HeLa_non-treated_K1-A488-TLN-A594_100xLambda_300ms_ND_04_01-7.tif	0.2		27	160623_Ni_HeLa_non-treated_K1-A488-TLN-A594_100xLambda_300ms_ND_04_04-4.tif	0.1		27	160623_Ni_HeLa_non-treated_K1-A488-TLN-A594_100xLambda_300ms_ND_04_05-4.tif	0.2		27	160623_Ni_HeLa_non-treated_K1-A488-TLN-A594_100xLambda_300ms_ND_04_05-5.tif	0.7						27	160623_Ni_HeLa_non-treated_K1-A488-TLN-A594_100xLambda_300ms_ND_04_09-4.tif	0.4
				28	160623_Ni_HeLa_non-treated_K1-A488-TLN-A594_100xLambda_300ms_ND_04_01-6.tif	0.2		28	160623_Ni_HeLa_non-treated_K1-A488-TLN-A594_100xLambda_300ms_ND_04_01-7.tif	0.2		28	160623_Ni_HeLa_non-treated_K1-A488-TLN-A594_100xLambda_300ms_ND_04_04-4.tif	0.6		28	160623_Ni_HeLa_non-treated_K1-A488-TLN-A594_100xLambda_300ms_ND_04_05-4.tif	0.3		28	160623_Ni_HeLa_non-treated_K1-A488-TLN-A594_100xLambda_300ms_ND_04_05-5.tif	0.3						28	160623_Ni_HeLa_non-treated_K1-A488-TLN-A594_100xLambda_300ms_ND_04_09-4.tif	0.2
				29	160623_Ni_HeLa_non-treated_K1-A488-TLN-A594_100xLambda_300ms_ND_04_01-6.tif	0.1		29	160623_Ni_HeLa_non-treated_K1-A488-TLN-A594_100xLambda_300ms_ND_04_01-7.tif	0.4		29	160623_Ni_HeLa_non-treated_K1-A488-TLN-A594_100xLambda_300ms_ND_04_04-4.tif	0.2		29	160623_Ni_HeLa_non-treated_K1-A488-TLN-A594_100xLambda_300ms_ND_04_05-4.tif	0.4		29	160623_Ni_HeLa_non-treated_K1-A488-TLN-A594_100xLambda_300ms_ND_04_05-5.tif	0.4						29	160623_Ni_HeLa_non-treated_K1-A488-TLN-A594_100xLambda_300ms_ND_04_09-4.tif	1.9
				30	160623_Ni_HeLa_non-treated_K1-A488-TLN-A594_100xLambda_300ms_ND_04_01-6.tif	0.2		30	160623_Ni_HeLa_non-treated_K1-A488-TLN-A594_100xLambda_300ms_ND_04_01-7.tif	0.1		30	160623_Ni_HeLa_non-treated_K1-A488-TLN-A594_100xLambda_300ms_ND_04_04-4.tif	0.5		30	160623_Ni_HeLa_non-treated_K1-A488-TLN-A594_100xLambda_300ms_ND_04_05-4.tif	0.3		30	160623_Ni_HeLa_non-treated_K1-A488-TLN-A594_100xLambda_300ms_ND_04_05-5.tif	1.2						30	160623_Ni_HeLa_non-treated_K1-A488-TLN-A594_100xLambda_300ms_ND_04_09-4.tif	0.8
				31	160623_Ni_HeLa_non-treated_K1-A488-TLN-A594_100xLambda_300ms_ND_04_01-6.tif	3.6		31	160623_Ni_HeLa_non-treated_K1-A488-TLN-A594_100xLambda_300ms_ND_04_01-7.tif	0.2		31	160623_Ni_HeLa_non-treated_K1-A488-TLN-A594_100xLambda_300ms_ND_04_04-4.tif	0.1		31	160623_Ni_HeLa_non-treated_K1-A488-TLN-A594_100xLambda_300ms_ND_04_05-4.tif	0.2		31	160623_Ni_HeLa_non-treated_K1-A488-TLN-A594_100xLambda_300ms_ND_04_05-5.tif	0.7						31	160623_Ni_HeLa_non-treated_K1-A488-TLN-A594_100xLambda_300ms_ND_04_09-4.tif	0.5
				32	160623_Ni_HeLa_non-treated_K1-A488-TLN-A594_100xLambda_300ms_ND_04_01-6.tif	0.2		32	160623_Ni_HeLa_non-treated_K1-A488-TLN-A594_100xLambda_300ms_ND_04_01-7.tif	0.1		32	160623_Ni_HeLa_non-treated_K1-A488-TLN-A594_100xLambda_300ms_ND_04_04-4.tif	0.1		32	160623_Ni_HeLa_non-treated_K1-A488-TLN-A594_100xLambda_300ms_ND_04_05-4.tif	1.1		32	160623_Ni_HeLa_non-treated_K1-A488-TLN-A594_100xLambda_300ms_ND_04_05-5.tif	0.4						32	160623_Ni_HeLa_non-treated_K1-A488-TLN-A594_100xLambda_300ms_ND_04_09-4.tif	0.4
				33	160623_Ni_HeLa_non-treated_K1-A488-TLN-A594_100xLambda_300ms_ND_04_01-6.tif	0.2		33	160623_Ni_HeLa_non-treated_K1-A488-TLN-A594_100xLambda_300ms_ND_04_01-7.tif	0.5		33	160623_Ni_HeLa_non-treated_K1-A488-TLN-A594_100xLambda_300ms_ND_04_04-4.tif	2.2		33	160623_Ni_HeLa_non-treated_K1-A488-TLN-A594_100xLambda_300ms_ND_04_05-4.tif	0.2		33	160623_Ni_HeLa_non-treated_K1-A488-TLN-A594_100xLambda_300ms_ND_04_05-5.tif	0.5						33	160623_Ni_HeLa_non-treated_K1-A488-TLN-A594_100xLambda_300ms_ND_04_09-4.tif	0.3
				34	160623_Ni_HeLa_non-treated_K1-A488-TLN-A594_100xLambda_300ms_ND_04_01-6.tif	0.4		34	160623_Ni_HeLa_non-treated_K1-A488-TLN-A594_100xLambda_300ms_ND_04_01-7.tif	0.3		34	160623_Ni_HeLa_non-treated_K1-A488-TLN-A594_100xLambda_300ms_ND_04_04-4.tif	0.2		34	160623_Ni_HeLa_non-treated_K1-A488-TLN-A594_100xLambda_300ms_ND_04_05-4.tif	5		34	160623_Ni_HeLa_non-treated_K1-A488-TLN-A594_100xLambda_300ms_ND_04_05-5.tif	0.3						34	160623_Ni_HeLa_non-treated_K1-A488-TLN-A594_100xLambda_300ms_ND_04_09-4.tif	1.1
				35	160623_Ni_HeLa_non-treated_K1-A488-TLN-A594_100xLambda_300ms_ND_04_01-6.tif	2		35	160623_Ni_HeLa_non-treated_K1-A488-TLN-A594_100xLambda_300ms_ND_04_01-7.tif	0.3		35	160623_Ni_HeLa_non-treated_K1-A488-TLN-A594_100xLambda_300ms_ND_04_04-4.tif	0.1		35	160623_Ni_HeLa_non-treated_K1-A488-TLN-A594_100xLambda_300ms_ND_04_05-4.tif	0.3		35	160623_Ni_HeLa_non-treated_K1-A488-TLN-A594_100xLambda_300ms_ND_04_05-5.tif	0.9						35	160623_Ni_HeLa_non-treated_K1-A488-TLN-A594_100xLambda_300ms_ND_04_09-4.tif	0.2
				36	160623_Ni_HeLa_non-treated_K1-A488-TLN-A594_100xLambda_300ms_ND_04_01-6.tif	1.4		36	160623_Ni_HeLa_non-treated_K1-A488-TLN-A594_100xLambda_300ms_ND_04_01-7.tif	0.1		36	160623_Ni_HeLa_non-treated_K1-A488-TLN-A594_100xLambda_300ms_ND_04_04-4.tif	0.6		36	160623_Ni_HeLa_non-treated_K1-A488-TLN-A594_100xLambda_300ms_ND_04_05-4.tif	2.8		36	160623_Ni_HeLa_non-treated_K1-A488-TLN-A594_100xLambda_300ms_ND_04_05-5.tif	0.2						36	160623_Ni_HeLa_non-treated_K1-A488-TLN-A594_100xLambda_300ms_ND_04_09-4.tif	0.6
				37	160623_Ni_HeLa_non-treated_K1-A488-TLN-A594_100xLambda_300ms_ND_04_01-6.tif	2		37	160623_Ni_HeLa_non-treated_K1-A488-TLN-A594_100xLambda_300ms_ND_04_01-7.tif	0.5						37	160623_Ni_HeLa_non-treated_K1-A488-TLN-A594_100xLambda_300ms_ND_04_05-4.tif	0.3		37	160623_Ni_HeLa_non-treated_K1-A488-TLN-A594_100xLambda_300ms_ND_04_05-5.tif	0.4						37	160623_Ni_HeLa_non-treated_K1-A488-TLN-A594_100xLambda_300ms_ND_04_09-4.tif	3.6
				38	160623_Ni_HeLa_non-treated_K1-A488-TLN-A594_100xLambda_300ms_ND_04_01-6.tif	0.4		38	160623_Ni_HeLa_non-treated_K1-A488-TLN-A594_100xLambda_300ms_ND_04_01-7.tif	0.2						38	160623_Ni_HeLa_non-treated_K1-A488-TLN-A594_100xLambda_300ms_ND_04_05-4.tif	0.3		38	160623_Ni_HeLa_non-treated_K1-A488-TLN-A594_100xLambda_300ms_ND_04_05-5.tif	1.5						38	160623_Ni_HeLa_non-treated_K1-A488-TLN-A594_100xLambda_300ms_ND_04_09-4.tif	0.4
				39	160623_Ni_HeLa_non-treated_K1-A488-TLN-A594_100xLambda_300ms_ND_04_01-6.tif	0.2		39	160623_Ni_HeLa_non-treated_K1-A488-TLN-A594_100xLambda_300ms_ND_04_01-7.tif	0.7						39	160623_Ni_HeLa_non-treated_K1-A488-TLN-A594_100xLambda_300ms_ND_04_05-4.tif	0.8		39	160623_Ni_HeLa_non-treated_K1-A488-TLN-A594_100xLambda_300ms_ND_04_05-5.tif	0.4						39	160623_Ni_HeLa_non-treated_K1-A488-TLN-A594_100xLambda_300ms_ND_04_09-4.tif	2.5
				40	160623_Ni_HeLa_non-treated_K1-A488-TLN-A594_100xLambda_300ms_ND_04_01-6.tif	0.4		40	160623_Ni_HeLa_non-treated_K1-A488-TLN-A594_100xLambda_300ms_ND_04_01-7.tif	0.9						40	160623_Ni_HeLa_non-treated_K1-A488-TLN-A594_100xLambda_300ms_ND_04_05-4.tif	0.4		40	160623_Ni_HeLa_non-treated_K1-A488-TLN-A594_100xLambda_300ms_ND_04_05-5.tif	1.4						40	160623_Ni_HeLa_non-treated_K1-A488-TLN-A594_100xLambda_300ms_ND_04_09-4.tif	0.6
				41	160623_Ni_HeLa_non-treated_K1-A488-TLN-A594_100xLambda_300ms_ND_04_01-6.tif	2.2		41	160623_Ni_HeLa_non-treated_K1-A488-TLN-A594_100xLambda_300ms_ND_04_01-7.tif	1						41	160623_Ni_HeLa_non-treated_K1-A488-TLN-A594_100xLambda_300ms_ND_04_05-4.tif	7.9		41	160623_Ni_HeLa_non-treated_K1-A488-TLN-A594_100xLambda_300ms_ND_04_05-5.tif	0.7						41	160623_Ni_HeLa_non-treated_K1-A488-TLN-A594_100xLambda_300ms_ND_04_09-4.tif	1.2
				42	160623_Ni_HeLa_non-treated_K1-A488-TLN-A594_100xLambda_300ms_ND_04_01-6.tif	0.3		42	160623_Ni_HeLa_non-treated_K1-A488-TLN-A594_100xLambda_300ms_ND_04_01-7.tif	1.1						42	160623_Ni_HeLa_non-treated_K1-A488-TLN-A594_100xLambda_300ms_ND_04_05-4.tif	0.5		42	160623_Ni_HeLa_non-treated_K1-A488-TLN-A594_100xLambda_300ms_ND_04_05-5.tif	0.3						42	160623_Ni_HeLa_non-treated_K1-A488-TLN-A594_100xLambda_300ms_ND_04_09-4.tif	1.5
				43	160623_Ni_HeLa_non-treated_K1-A488-TLN-A594_100xLambda_300ms_ND_04_01-6.tif	0.6		43	160623_Ni_HeLa_non-treated_K1-A488-TLN-A594_100xLambda_300ms_ND_04_01-7.tif	0.2						43	160623_Ni_HeLa_non-treated_K1-A488-TLN-A594_100xLambda_300ms_ND_04_05-4.tif	5.8		43	160623_Ni_HeLa_non-treated_K1-A488-TLN-A594_100xLambda_300ms_ND_04_05-5.tif	0.4						43	160623_Ni_HeLa_non-treated_K1-A488-TLN-A594_100xLambda_300ms_ND_04_09-4.tif	0.4
				44	160623_Ni_HeLa_non-treated_K1-A488-TLN-A594_100xLambda_300ms_ND_04_01-6.tif	0.4		44	160623_Ni_HeLa_non-treated_K1-A488-TLN-A594_100xLambda_300ms_ND_04_01-7.tif	0.6						44	160623_Ni_HeLa_non-treated_K1-A488-TLN-A594_100xLambda_300ms_ND_04_05-4.tif	1.2		44	160623_Ni_HeLa_non-treated_K1-A488-TLN-A594_100xLambda_300ms_ND_04_05-5.tif	0.5						44	160623_Ni_HeLa_non-treated_K1-A488-TLN-A594_100xLambda_300ms_ND_04_09-4.tif	0.3
				45	160623_Ni_HeLa_non-treated_K1-A488-TLN-A594_100xLambda_300ms_ND_04_01-6.tif	0.3		45	160623_Ni_HeLa_non-treated_K1-A488-TLN-A594_100xLambda_300ms_ND_04_01-7.tif	0.2						45	160623_Ni_HeLa_non-treated_K1-A488-TLN-A594_100xLambda_300ms_ND_04_05-4.tif	0.2		45	160623_Ni_HeLa_non-treated_K1-A488-TLN-A594_100xLambda_300ms_ND_04_05-5.tif	0.7						45	160623_Ni_HeLa_non-treated_K1-A488-TLN-A594_100xLambda_300ms_ND_04_09-4.tif	0.3
				46	160623_Ni_HeLa_non-treated_K1-A488-TLN-A594_100xLambda_300ms_ND_04_01-6.tif	1.7		46	160623_Ni_HeLa_non-treated_K1-A488-TLN-A594_100xLambda_300ms_ND_04_01-7.tif	2.6						46	160623_Ni_HeLa_non-treated_K1-A488-TLN-A594_100xLambda_300ms_ND_04_05-4.tif	1.1		46	160623_Ni_HeLa_non-treated_K1-A488-TLN-A594_100xLambda_300ms_ND_04_05-5.tif	0.6						46	160623_Ni_HeLa_non-treated_K1-A488-TLN-A594_100xLambda_300ms_ND_04_09-4.tif	0.8
				47	160623_Ni_HeLa_non-treated_K1-A488-TLN-A594_100xLambda_300ms_ND_04_01-6.tif	0.2		47	160623_Ni_HeLa_non-treated_K1-A488-TLN-A594_100xLambda_300ms_ND_04_01-7.tif	0.1																		47	160623_Ni_HeLa_non-treated_K1-A488-TLN-A594_100xLambda_300ms_ND_04_09-4.tif	1.3
				48	160623_Ni_HeLa_non-treated_K1-A488-TLN-A594_100xLambda_300ms_ND_04_01-6.tif	0.2		48	160623_Ni_HeLa_non-treated_K1-A488-TLN-A594_100xLambda_300ms_ND_04_01-7.tif	0.1																		48	160623_Ni_HeLa_non-treated_K1-A488-TLN-A594_100xLambda_300ms_ND_04_09-4.tif	0.4
				49	160623_Ni_HeLa_non-treated_K1-A488-TLN-A594_100xLambda_300ms_ND_04_01-6.tif	0.4		49	160623_Ni_HeLa_non-treated_K1-A488-TLN-A594_100xLambda_300ms_ND_04_01-7.tif	0.2																		49	160623_Ni_HeLa_non-treated_K1-A488-TLN-A594_100xLambda_300ms_ND_04_09-4.tif	1.8
				50	160623_Ni_HeLa_non-treated_K1-A488-TLN-A594_100xLambda_300ms_ND_04_01-6.tif	0.2		50	160623_Ni_HeLa_non-treated_K1-A488-TLN-A594_100xLambda_300ms_ND_04_01-7.tif	0.1																		50	160623_Ni_HeLa_non-treated_K1-A488-TLN-A594_100xLambda_300ms_ND_04_09-4.tif	0.4
				51	160623_Ni_HeLa_non-treated_K1-A488-TLN-A594_100xLambda_300ms_ND_04_01-6.tif	0.1		51	160623_Ni_HeLa_non-treated_K1-A488-TLN-A594_100xLambda_300ms_ND_04_01-7.tif	5.2																		51	160623_Ni_HeLa_non-treated_K1-A488-TLN-A594_100xLambda_300ms_ND_04_09-4.tif	0.6
				52	160623_Ni_HeLa_non-treated_K1-A488-TLN-A594_100xLambda_300ms_ND_04_01-6.tif	1.7		52	160623_Ni_HeLa_non-treated_K1-A488-TLN-A594_100xLambda_300ms_ND_04_01-7.tif	0.2																		52	160623_Ni_HeLa_non-treated_K1-A488-TLN-A594_100xLambda_300ms_ND_04_09-4.tif	0.5
				53	160623_Ni_HeLa_non-treated_K1-A488-TLN-A594_100xLambda_300ms_ND_04_01-6.tif	3.1		53	160623_Ni_HeLa_non-treated_K1-A488-TLN-A594_100xLambda_300ms_ND_04_01-7.tif	0.2																		53	160623_Ni_HeLa_non-treated_K1-A488-TLN-A594_100xLambda_300ms_ND_04_09-4.tif	0.9
				54	160623_Ni_HeLa_non-treated_K1-A488-TLN-A594_100xLambda_300ms_ND_04_01-6.tif	0.3		54	160623_Ni_HeLa_non-treated_K1-A488-TLN-A594_100xLambda_300ms_ND_04_01-7.tif	0.3																		54	160623_Ni_HeLa_non-treated_K1-A488-TLN-A594_100xLambda_300ms_ND_04_09-4.tif	1.4
								55	160623_Ni_HeLa_non-treated_K1-A488-TLN-A594_100xLambda_300ms_ND_04_01-7.tif	0.4																		55	160623_Ni_HeLa_non-treated_K1-A488-TLN-A594_100xLambda_300ms_ND_04_09-4.tif	0.2
								56	160623_Ni_HeLa_non-treated_K1-A488-TLN-A594_100xLambda_300ms_ND_04_01-7.tif	0.1																		56	160623_Ni_HeLa_non-treated_K1-A488-TLN-A594_100xLambda_300ms_ND_04_09-4.tif	0.3
								57	160623_Ni_HeLa_non-treated_K1-A488-TLN-A594_100xLambda_300ms_ND_04_01-7.tif	0.4																		57	160623_Ni_HeLa_non-treated_K1-A488-TLN-A594_100xLambda_300ms_ND_04_09-4.tif	0.8
								58	160623_Ni_HeLa_non-treated_K1-A488-TLN-A594_100xLambda_300ms_ND_04_01-7.tif	0.1																		58	160623_Ni_HeLa_non-treated_K1-A488-TLN-A594_100xLambda_300ms_ND_04_09-4.tif	5
								59	160623_Ni_HeLa_non-treated_K1-A488-TLN-A594_100xLambda_300ms_ND_04_01-7.tif	0.3																		59	160623_Ni_HeLa_non-treated_K1-A488-TLN-A594_100xLambda_300ms_ND_04_09-4.tif	0.3
								60	160623_Ni_HeLa_non-treated_K1-A488-TLN-A594_100xLambda_300ms_ND_04_01-7.tif	0.2																		60	160623_Ni_HeLa_non-treated_K1-A488-TLN-A594_100xLambda_300ms_ND_04_09-4.tif	0.3
								61	160623_Ni_HeLa_non-treated_K1-A488-TLN-A594_100xLambda_300ms_ND_04_01-7.tif	3.9																		61	160623_Ni_HeLa_non-treated_K1-A488-TLN-A594_100xLambda_300ms_ND_04_09-4.tif	1.1
								62	160623_Ni_HeLa_non-treated_K1-A488-TLN-A594_100xLambda_300ms_ND_04_01-7.tif	0.4																		62	160623_Ni_HeLa_non-treated_K1-A488-TLN-A594_100xLambda_300ms_ND_04_09-4.tif	0.4
								63	160623_Ni_HeLa_non-treated_K1-A488-TLN-A594_100xLambda_300ms_ND_04_01-7.tif	0.9																		63	160623_Ni_HeLa_non-treated_K1-A488-TLN-A594_100xLambda_300ms_ND_04_09-4.tif	0.3
								64	160623_Ni_HeLa_non-treated_K1-A488-TLN-A594_100xLambda_300ms_ND_04_01-7.tif	1.7																		64	160623_Ni_HeLa_non-treated_K1-A488-TLN-A594_100xLambda_300ms_ND_04_09-4.tif	0.5
								65	160623_Ni_HeLa_non-treated_K1-A488-TLN-A594_100xLambda_300ms_ND_04_01-7.tif	0.2																		65	160623_Ni_HeLa_non-treated_K1-A488-TLN-A594_100xLambda_300ms_ND_04_09-4.tif	0.4
								66	160623_Ni_HeLa_non-treated_K1-A488-TLN-A594_100xLambda_300ms_ND_04_01-7.tif	0.1																		66	160623_Ni_HeLa_non-treated_K1-A488-TLN-A594_100xLambda_300ms_ND_04_09-4.tif	1.1
								67	160623_Ni_HeLa_non-treated_K1-A488-TLN-A594_100xLambda_300ms_ND_04_01-7.tif	2.8																		67	160623_Ni_HeLa_non-treated_K1-A488-TLN-A594_100xLambda_300ms_ND_04_09-4.tif	0.4
								68	160623_Ni_HeLa_non-treated_K1-A488-TLN-A594_100xLambda_300ms_ND_04_01-7.tif	0.1																		68	160623_Ni_HeLa_non-treated_K1-A488-TLN-A594_100xLambda_300ms_ND_04_09-4.tif	1.9
								69	160623_Ni_HeLa_non-treated_K1-A488-TLN-A594_100xLambda_300ms_ND_04_01-7.tif	0.1																		69	160623_Ni_HeLa_non-treated_K1-A488-TLN-A594_100xLambda_300ms_ND_04_09-4.tif	1.5
								70	160623_Ni_HeLa_non-treated_K1-A488-TLN-A594_100xLambda_300ms_ND_04_01-7.tif	0.2																		70	160623_Ni_HeLa_non-treated_K1-A488-TLN-A594_100xLambda_300ms_ND_04_09-4.tif	2.1
								71	160623_Ni_HeLa_non-treated_K1-A488-TLN-A594_100xLambda_300ms_ND_04_01-7.tif	0.5																		71	160623_Ni_HeLa_non-treated_K1-A488-TLN-A594_100xLambda_300ms_ND_04_09-4.tif	0.3
								72	160623_Ni_HeLa_non-treated_K1-A488-TLN-A594_100xLambda_300ms_ND_04_01-7.tif	0.2																		72	160623_Ni_HeLa_non-treated_K1-A488-TLN-A594_100xLambda_300ms_ND_04_09-4.tif	0.5
								73	160623_Ni_HeLa_non-treated_K1-A488-TLN-A594_100xLambda_300ms_ND_04_01-7.tif	0.1																		73	160623_Ni_HeLa_non-treated_K1-A488-TLN-A594_100xLambda_300ms_ND_04_09-4.tif	0.3
								74	160623_Ni_HeLa_non-treated_K1-A488-TLN-A594_100xLambda_300ms_ND_04_01-7.tif	0.1																		74	160623_Ni_HeLa_non-treated_K1-A488-TLN-A594_100xLambda_300ms_ND_04_09-4.tif	0.8
								75	160623_Ni_HeLa_non-treated_K1-A488-TLN-A594_100xLambda_300ms_ND_04_01-7.tif	0.2																		75	160623_Ni_HeLa_non-treated_K1-A488-TLN-A594_100xLambda_300ms_ND_04_09-4.tif	1.5
								76	160623_Ni_HeLa_non-treated_K1-A488-TLN-A594_100xLambda_300ms_ND_04_01-7.tif	3.4																		76	160623_Ni_HeLa_non-treated_K1-A488-TLN-A594_100xLambda_300ms_ND_04_09-4.tif	1.4
								77	160623_Ni_HeLa_non-treated_K1-A488-TLN-A594_100xLambda_300ms_ND_04_01-7.tif	0.5																		77	160623_Ni_HeLa_non-treated_K1-A488-TLN-A594_100xLambda_300ms_ND_04_09-4.tif	0.3
								78	160623_Ni_HeLa_non-treated_K1-A488-TLN-A594_100xLambda_300ms_ND_04_01-7.tif	0.1																		78	160623_Ni_HeLa_non-treated_K1-A488-TLN-A594_100xLambda_300ms_ND_04_09-4.tif	1.2
								79	160623_Ni_HeLa_non-treated_K1-A488-TLN-A594_100xLambda_300ms_ND_04_01-7.tif	0.1																		79	160623_Ni_HeLa_non-treated_K1-A488-TLN-A594_100xLambda_300ms_ND_04_09-4.tif	3.6
								80	160623_Ni_HeLa_non-treated_K1-A488-TLN-A594_100xLambda_300ms_ND_04_01-7.tif	0.1																		80	160623_Ni_HeLa_non-treated_K1-A488-TLN-A594_100xLambda_300ms_ND_04_09-4.tif	1
								81	160623_Ni_HeLa_non-treated_K1-A488-TLN-A594_100xLambda_300ms_ND_04_01-7.tif	0.2																		81	160623_Ni_HeLa_non-treated_K1-A488-TLN-A594_100xLambda_300ms_ND_04_09-4.tif	0.4
																												82	160623_Ni_HeLa_non-treated_K1-A488-TLN-A594_100xLambda_300ms_ND_04_09-4.tif	3.1
																												83	160623_Ni_HeLa_non-treated_K1-A488-TLN-A594_100xLambda_300ms_ND_04_09-4.tif	0.2
																												84	160623_Ni_HeLa_non-treated_K1-A488-TLN-A594_100xLambda_300ms_ND_04_09-4.tif	0.5
Y-27632 1 uM						Area (um)				Area (um)				Area (um)				Area (um)				Area (um)				Area (um)				Area (um)
					160623_Ni_HeLa_Y27632-1uM-45min_K1-A488-TLN-A594_100xLambda_300ms_ND_04_02-3.tif:0729-1036	1068.4			160623_Ni_HeLa_Y27632-1uM-45min_K1-A488-TLN-A594_100xLambda_300ms_ND_04_03-3.tif:0779-0969	1169			160623_Ni_HeLa_Y27632-1uM-45min_K1-A488-TLN-A594_100xLambda_300ms_ND_04_04.tif:0002-0629-0879:2	1605.8			160623_Ni_HeLa_Y27632-1uM-45min_K1-A488-TLN-A594_100xLambda_300ms_ND_04_05-3.tif:0739-0918	1111.9			160623_Ni_HeLa_Y27632-1uM-45min_K1-A488-TLN-A594_100xLambda_300ms_ND_04_05-1.tif:0987-0655	1160.5			160623_Ni_HeLa_Y27632-1uM-45min_K1-A488-TLN-A594_100xLambda_300ms_ND_04_07-3.tif:0963-0885	839.7			160623_Ni_HeLa_Y27632-1uM-45min_K1-A488-TLN-A594_100xLambda_300ms_ND_04_13-3.tif:0620-0749	1257.3
	AV Cell Area	1173.23			n	46			n	49			n	47			n	85			n	38			n	41			n	72
	Count	7			AV	0.373913			AV	0.585714			AV	0.63617			AV	0.521176			AV	0.436842			AV	0.582927			AV	0.419444
	SD	231.069
	SEM	87.3359
	AV #FA	54		1	160623_Ni_HeLa_Y27632-1uM-45min_K1-A488-TLN-A594_100xLambda_300ms_ND_04_02-4.tif	0.6		1	160623_Ni_HeLa_Y27632-1uM-45min_K1-A488-TLN-A594_100xLambda_300ms_ND_04_03-4.tif	1.3		1	160623_Ni_HeLa_Y27632-1uM-45min_K1-A488-TLN-A594_100xLambda_300ms_ND_04_04-4.tif	0.6		1	160623_Ni_HeLa_Y27632-1uM-45min_K1-A488-TLN-A594_100xLambda_300ms_ND_04_05-4.tif	2.1		1	160623_Ni_HeLa_Y27632-1uM-45min_K1-A488-TLN-A594_100xLambda_300ms_ND_04_05-2.tif	0.2		1	160623_Ni_HeLa_Y27632-1uM-45min_K1-A488-TLN-A594_100xLambda_300ms_ND_04_07-4.tif	0.5		1	160623_Ni_HeLa_Y27632-1uM-45min_K1-A488-TLN-A594_100xLambda_300ms_ND_04_13-4.tif	1.1
	Count	7		2	160623_Ni_HeLa_Y27632-1uM-45min_K1-A488-TLN-A594_100xLambda_300ms_ND_04_02-4.tif	0.4		2	160623_Ni_HeLa_Y27632-1uM-45min_K1-A488-TLN-A594_100xLambda_300ms_ND_04_03-4.tif	0.4		2	160623_Ni_HeLa_Y27632-1uM-45min_K1-A488-TLN-A594_100xLambda_300ms_ND_04_04-4.tif	0.4		2	160623_Ni_HeLa_Y27632-1uM-45min_K1-A488-TLN-A594_100xLambda_300ms_ND_04_05-4.tif	0.2		2	160623_Ni_HeLa_Y27632-1uM-45min_K1-A488-TLN-A594_100xLambda_300ms_ND_04_05-2.tif	0.2		2	160623_Ni_HeLa_Y27632-1uM-45min_K1-A488-TLN-A594_100xLambda_300ms_ND_04_07-4.tif	0.3		2	160623_Ni_HeLa_Y27632-1uM-45min_K1-A488-TLN-A594_100xLambda_300ms_ND_04_13-4.tif	1
	SD	17.5499		3	160623_Ni_HeLa_Y27632-1uM-45min_K1-A488-TLN-A594_100xLambda_300ms_ND_04_02-4.tif	0.3		3	160623_Ni_HeLa_Y27632-1uM-45min_K1-A488-TLN-A594_100xLambda_300ms_ND_04_03-4.tif	0.6		3	160623_Ni_HeLa_Y27632-1uM-45min_K1-A488-TLN-A594_100xLambda_300ms_ND_04_04-4.tif	0.7		3	160623_Ni_HeLa_Y27632-1uM-45min_K1-A488-TLN-A594_100xLambda_300ms_ND_04_05-4.tif	0.4		3	160623_Ni_HeLa_Y27632-1uM-45min_K1-A488-TLN-A594_100xLambda_300ms_ND_04_05-2.tif	0.3		3	160623_Ni_HeLa_Y27632-1uM-45min_K1-A488-TLN-A594_100xLambda_300ms_ND_04_07-4.tif	0.4		3	160623_Ni_HeLa_Y27632-1uM-45min_K1-A488-TLN-A594_100xLambda_300ms_ND_04_13-4.tif	0.5
	SEM	6.63325		4	160623_Ni_HeLa_Y27632-1uM-45min_K1-A488-TLN-A594_100xLambda_300ms_ND_04_02-4.tif	0.4		4	160623_Ni_HeLa_Y27632-1uM-45min_K1-A488-TLN-A594_100xLambda_300ms_ND_04_03-4.tif	0.4		4	160623_Ni_HeLa_Y27632-1uM-45min_K1-A488-TLN-A594_100xLambda_300ms_ND_04_04-4.tif	0.5		4	160623_Ni_HeLa_Y27632-1uM-45min_K1-A488-TLN-A594_100xLambda_300ms_ND_04_05-4.tif	1.2		4	160623_Ni_HeLa_Y27632-1uM-45min_K1-A488-TLN-A594_100xLambda_300ms_ND_04_05-2.tif	0.2		4	160623_Ni_HeLa_Y27632-1uM-45min_K1-A488-TLN-A594_100xLambda_300ms_ND_04_07-4.tif	0.3		4	160623_Ni_HeLa_Y27632-1uM-45min_K1-A488-TLN-A594_100xLambda_300ms_ND_04_13-4.tif	0.2
				5	160623_Ni_HeLa_Y27632-1uM-45min_K1-A488-TLN-A594_100xLambda_300ms_ND_04_02-4.tif	0.2		5	160623_Ni_HeLa_Y27632-1uM-45min_K1-A488-TLN-A594_100xLambda_300ms_ND_04_03-4.tif	0.5		5	160623_Ni_HeLa_Y27632-1uM-45min_K1-A488-TLN-A594_100xLambda_300ms_ND_04_04-4.tif	1.7		5	160623_Ni_HeLa_Y27632-1uM-45min_K1-A488-TLN-A594_100xLambda_300ms_ND_04_05-4.tif	0.4		5	160623_Ni_HeLa_Y27632-1uM-45min_K1-A488-TLN-A594_100xLambda_300ms_ND_04_05-2.tif	1.1		5	160623_Ni_HeLa_Y27632-1uM-45min_K1-A488-TLN-A594_100xLambda_300ms_ND_04_07-4.tif	0.3		5	160623_Ni_HeLa_Y27632-1uM-45min_K1-A488-TLN-A594_100xLambda_300ms_ND_04_13-4.tif	0.2
	AV areaFA	0.508027		6	160623_Ni_HeLa_Y27632-1uM-45min_K1-A488-TLN-A594_100xLambda_300ms_ND_04_02-4.tif	0.2		6	160623_Ni_HeLa_Y27632-1uM-45min_K1-A488-TLN-A594_100xLambda_300ms_ND_04_03-4.tif	0.8		6	160623_Ni_HeLa_Y27632-1uM-45min_K1-A488-TLN-A594_100xLambda_300ms_ND_04_04-4.tif	0.5		6	160623_Ni_HeLa_Y27632-1uM-45min_K1-A488-TLN-A594_100xLambda_300ms_ND_04_05-4.tif	1.1		6	160623_Ni_HeLa_Y27632-1uM-45min_K1-A488-TLN-A594_100xLambda_300ms_ND_04_05-2.tif	0.5		6	160623_Ni_HeLa_Y27632-1uM-45min_K1-A488-TLN-A594_100xLambda_300ms_ND_04_07-4.tif	0.4		6	160623_Ni_HeLa_Y27632-1uM-45min_K1-A488-TLN-A594_100xLambda_300ms_ND_04_13-4.tif	0.3
	Count	7		7	160623_Ni_HeLa_Y27632-1uM-45min_K1-A488-TLN-A594_100xLambda_300ms_ND_04_02-4.tif	0.3		7	160623_Ni_HeLa_Y27632-1uM-45min_K1-A488-TLN-A594_100xLambda_300ms_ND_04_03-4.tif	0.3		7	160623_Ni_HeLa_Y27632-1uM-45min_K1-A488-TLN-A594_100xLambda_300ms_ND_04_04-4.tif	0.3		7	160623_Ni_HeLa_Y27632-1uM-45min_K1-A488-TLN-A594_100xLambda_300ms_ND_04_05-4.tif	0.5		7	160623_Ni_HeLa_Y27632-1uM-45min_K1-A488-TLN-A594_100xLambda_300ms_ND_04_05-2.tif	0.4		7	160623_Ni_HeLa_Y27632-1uM-45min_K1-A488-TLN-A594_100xLambda_300ms_ND_04_07-4.tif	0.6		7	160623_Ni_HeLa_Y27632-1uM-45min_K1-A488-TLN-A594_100xLambda_300ms_ND_04_13-4.tif	0.7
	SD	0.0992804		8	160623_Ni_HeLa_Y27632-1uM-45min_K1-A488-TLN-A594_100xLambda_300ms_ND_04_02-4.tif	0.4		8	160623_Ni_HeLa_Y27632-1uM-45min_K1-A488-TLN-A594_100xLambda_300ms_ND_04_03-4.tif	0.3		8	160623_Ni_HeLa_Y27632-1uM-45min_K1-A488-TLN-A594_100xLambda_300ms_ND_04_04-4.tif	0.6		8	160623_Ni_HeLa_Y27632-1uM-45min_K1-A488-TLN-A594_100xLambda_300ms_ND_04_05-4.tif	0.2		8	160623_Ni_HeLa_Y27632-1uM-45min_K1-A488-TLN-A594_100xLambda_300ms_ND_04_05-2.tif	0.2		8	160623_Ni_HeLa_Y27632-1uM-45min_K1-A488-TLN-A594_100xLambda_300ms_ND_04_07-4.tif	0.5		8	160623_Ni_HeLa_Y27632-1uM-45min_K1-A488-TLN-A594_100xLambda_300ms_ND_04_13-4.tif	0.5
	SEM	0.0375245		9	160623_Ni_HeLa_Y27632-1uM-45min_K1-A488-TLN-A594_100xLambda_300ms_ND_04_02-4.tif	0.8		9	160623_Ni_HeLa_Y27632-1uM-45min_K1-A488-TLN-A594_100xLambda_300ms_ND_04_03-4.tif	0.3		9	160623_Ni_HeLa_Y27632-1uM-45min_K1-A488-TLN-A594_100xLambda_300ms_ND_04_04-4.tif	1		9	160623_Ni_HeLa_Y27632-1uM-45min_K1-A488-TLN-A594_100xLambda_300ms_ND_04_05-4.tif	0.5		9	160623_Ni_HeLa_Y27632-1uM-45min_K1-A488-TLN-A594_100xLambda_300ms_ND_04_05-2.tif	0.2		9	160623_Ni_HeLa_Y27632-1uM-45min_K1-A488-TLN-A594_100xLambda_300ms_ND_04_07-4.tif	0.3		9	160623_Ni_HeLa_Y27632-1uM-45min_K1-A488-TLN-A594_100xLambda_300ms_ND_04_13-4.tif	1
				10	160623_Ni_HeLa_Y27632-1uM-45min_K1-A488-TLN-A594_100xLambda_300ms_ND_04_02-4.tif	0.4		10	160623_Ni_HeLa_Y27632-1uM-45min_K1-A488-TLN-A594_100xLambda_300ms_ND_04_03-4.tif	0.4		10	160623_Ni_HeLa_Y27632-1uM-45min_K1-A488-TLN-A594_100xLambda_300ms_ND_04_04-4.tif	0.4		10	160623_Ni_HeLa_Y27632-1uM-45min_K1-A488-TLN-A594_100xLambda_300ms_ND_04_05-4.tif	0.2		10	160623_Ni_HeLa_Y27632-1uM-45min_K1-A488-TLN-A594_100xLambda_300ms_ND_04_05-2.tif	0.2		10	160623_Ni_HeLa_Y27632-1uM-45min_K1-A488-TLN-A594_100xLambda_300ms_ND_04_07-4.tif	0.2		10	160623_Ni_HeLa_Y27632-1uM-45min_K1-A488-TLN-A594_100xLambda_300ms_ND_04_13-4.tif	0.4
				11	160623_Ni_HeLa_Y27632-1uM-45min_K1-A488-TLN-A594_100xLambda_300ms_ND_04_02-4.tif	0.3		11	160623_Ni_HeLa_Y27632-1uM-45min_K1-A488-TLN-A594_100xLambda_300ms_ND_04_03-4.tif	0.7		11	160623_Ni_HeLa_Y27632-1uM-45min_K1-A488-TLN-A594_100xLambda_300ms_ND_04_04-4.tif	1		11	160623_Ni_HeLa_Y27632-1uM-45min_K1-A488-TLN-A594_100xLambda_300ms_ND_04_05-4.tif	1.2		11	160623_Ni_HeLa_Y27632-1uM-45min_K1-A488-TLN-A594_100xLambda_300ms_ND_04_05-2.tif	0.4		11	160623_Ni_HeLa_Y27632-1uM-45min_K1-A488-TLN-A594_100xLambda_300ms_ND_04_07-4.tif	0.3		11	160623_Ni_HeLa_Y27632-1uM-45min_K1-A488-TLN-A594_100xLambda_300ms_ND_04_13-4.tif	0.5
				12	160623_Ni_HeLa_Y27632-1uM-45min_K1-A488-TLN-A594_100xLambda_300ms_ND_04_02-4.tif	0.6		12	160623_Ni_HeLa_Y27632-1uM-45min_K1-A488-TLN-A594_100xLambda_300ms_ND_04_03-4.tif	0.5		12	160623_Ni_HeLa_Y27632-1uM-45min_K1-A488-TLN-A594_100xLambda_300ms_ND_04_04-4.tif	0.2		12	160623_Ni_HeLa_Y27632-1uM-45min_K1-A488-TLN-A594_100xLambda_300ms_ND_04_05-4.tif	0.4		12	160623_Ni_HeLa_Y27632-1uM-45min_K1-A488-TLN-A594_100xLambda_300ms_ND_04_05-2.tif	0.6		12	160623_Ni_HeLa_Y27632-1uM-45min_K1-A488-TLN-A594_100xLambda_300ms_ND_04_07-4.tif	0.2		12	160623_Ni_HeLa_Y27632-1uM-45min_K1-A488-TLN-A594_100xLambda_300ms_ND_04_13-4.tif	0.5
				13	160623_Ni_HeLa_Y27632-1uM-45min_K1-A488-TLN-A594_100xLambda_300ms_ND_04_02-4.tif	0.2		13	160623_Ni_HeLa_Y27632-1uM-45min_K1-A488-TLN-A594_100xLambda_300ms_ND_04_03-4.tif	0.7		13	160623_Ni_HeLa_Y27632-1uM-45min_K1-A488-TLN-A594_100xLambda_300ms_ND_04_04-4.tif	1.4		13	160623_Ni_HeLa_Y27632-1uM-45min_K1-A488-TLN-A594_100xLambda_300ms_ND_04_05-4.tif	0.2		13	160623_Ni_HeLa_Y27632-1uM-45min_K1-A488-TLN-A594_100xLambda_300ms_ND_04_05-2.tif	0.2		13	160623_Ni_HeLa_Y27632-1uM-45min_K1-A488-TLN-A594_100xLambda_300ms_ND_04_07-4.tif	1.9		13	160623_Ni_HeLa_Y27632-1uM-45min_K1-A488-TLN-A594_100xLambda_300ms_ND_04_13-4.tif	0.4
				14	160623_Ni_HeLa_Y27632-1uM-45min_K1-A488-TLN-A594_100xLambda_300ms_ND_04_02-4.tif	0.3		14	160623_Ni_HeLa_Y27632-1uM-45min_K1-A488-TLN-A594_100xLambda_300ms_ND_04_03-4.tif	1.2		14	160623_Ni_HeLa_Y27632-1uM-45min_K1-A488-TLN-A594_100xLambda_300ms_ND_04_04-4.tif	0.3		14	160623_Ni_HeLa_Y27632-1uM-45min_K1-A488-TLN-A594_100xLambda_300ms_ND_04_05-4.tif	0.6		14	160623_Ni_HeLa_Y27632-1uM-45min_K1-A488-TLN-A594_100xLambda_300ms_ND_04_05-2.tif	0.6		14	160623_Ni_HeLa_Y27632-1uM-45min_K1-A488-TLN-A594_100xLambda_300ms_ND_04_07-4.tif	0.5		14	160623_Ni_HeLa_Y27632-1uM-45min_K1-A488-TLN-A594_100xLambda_300ms_ND_04_13-4.tif	0.4
				15	160623_Ni_HeLa_Y27632-1uM-45min_K1-A488-TLN-A594_100xLambda_300ms_ND_04_02-4.tif	0.3		15	160623_Ni_HeLa_Y27632-1uM-45min_K1-A488-TLN-A594_100xLambda_300ms_ND_04_03-4.tif	0.3		15	160623_Ni_HeLa_Y27632-1uM-45min_K1-A488-TLN-A594_100xLambda_300ms_ND_04_04-4.tif	0.2		15	160623_Ni_HeLa_Y27632-1uM-45min_K1-A488-TLN-A594_100xLambda_300ms_ND_04_05-4.tif	0.2		15	160623_Ni_HeLa_Y27632-1uM-45min_K1-A488-TLN-A594_100xLambda_300ms_ND_04_05-2.tif	1.2		15	160623_Ni_HeLa_Y27632-1uM-45min_K1-A488-TLN-A594_100xLambda_300ms_ND_04_07-4.tif	0.6		15	160623_Ni_HeLa_Y27632-1uM-45min_K1-A488-TLN-A594_100xLambda_300ms_ND_04_13-4.tif	0.6
				16	160623_Ni_HeLa_Y27632-1uM-45min_K1-A488-TLN-A594_100xLambda_300ms_ND_04_02-4.tif	0.2		16	160623_Ni_HeLa_Y27632-1uM-45min_K1-A488-TLN-A594_100xLambda_300ms_ND_04_03-4.tif	0.5		16	160623_Ni_HeLa_Y27632-1uM-45min_K1-A488-TLN-A594_100xLambda_300ms_ND_04_04-4.tif	0.5		16	160623_Ni_HeLa_Y27632-1uM-45min_K1-A488-TLN-A594_100xLambda_300ms_ND_04_05-4.tif	0.2		16	160623_Ni_HeLa_Y27632-1uM-45min_K1-A488-TLN-A594_100xLambda_300ms_ND_04_05-2.tif	0.5		16	160623_Ni_HeLa_Y27632-1uM-45min_K1-A488-TLN-A594_100xLambda_300ms_ND_04_07-4.tif	0.6		16	160623_Ni_HeLa_Y27632-1uM-45min_K1-A488-TLN-A594_100xLambda_300ms_ND_04_13-4.tif	0.5
				17	160623_Ni_HeLa_Y27632-1uM-45min_K1-A488-TLN-A594_100xLambda_300ms_ND_04_02-4.tif	0.4		17	160623_Ni_HeLa_Y27632-1uM-45min_K1-A488-TLN-A594_100xLambda_300ms_ND_04_03-4.tif	0.7		17	160623_Ni_HeLa_Y27632-1uM-45min_K1-A488-TLN-A594_100xLambda_300ms_ND_04_04-4.tif	0.3		17	160623_Ni_HeLa_Y27632-1uM-45min_K1-A488-TLN-A594_100xLambda_300ms_ND_04_05-4.tif	0.4		17	160623_Ni_HeLa_Y27632-1uM-45min_K1-A488-TLN-A594_100xLambda_300ms_ND_04_05-2.tif	0.4		17	160623_Ni_HeLa_Y27632-1uM-45min_K1-A488-TLN-A594_100xLambda_300ms_ND_04_07-4.tif	0.4		17	160623_Ni_HeLa_Y27632-1uM-45min_K1-A488-TLN-A594_100xLambda_300ms_ND_04_13-4.tif	0.4
				18	160623_Ni_HeLa_Y27632-1uM-45min_K1-A488-TLN-A594_100xLambda_300ms_ND_04_02-4.tif	0.7		18	160623_Ni_HeLa_Y27632-1uM-45min_K1-A488-TLN-A594_100xLambda_300ms_ND_04_03-4.tif	0.5		18	160623_Ni_HeLa_Y27632-1uM-45min_K1-A488-TLN-A594_100xLambda_300ms_ND_04_04-4.tif	1.7		18	160623_Ni_HeLa_Y27632-1uM-45min_K1-A488-TLN-A594_100xLambda_300ms_ND_04_05-4.tif	0.3		18	160623_Ni_HeLa_Y27632-1uM-45min_K1-A488-TLN-A594_100xLambda_300ms_ND_04_05-2.tif	0.5		18	160623_Ni_HeLa_Y27632-1uM-45min_K1-A488-TLN-A594_100xLambda_300ms_ND_04_07-4.tif	0.3		18	160623_Ni_HeLa_Y27632-1uM-45min_K1-A488-TLN-A594_100xLambda_300ms_ND_04_13-4.tif	0.4
				19	160623_Ni_HeLa_Y27632-1uM-45min_K1-A488-TLN-A594_100xLambda_300ms_ND_04_02-4.tif	0.2		19	160623_Ni_HeLa_Y27632-1uM-45min_K1-A488-TLN-A594_100xLambda_300ms_ND_04_03-4.tif	0.5		19	160623_Ni_HeLa_Y27632-1uM-45min_K1-A488-TLN-A594_100xLambda_300ms_ND_04_04-4.tif	1.9		19	160623_Ni_HeLa_Y27632-1uM-45min_K1-A488-TLN-A594_100xLambda_300ms_ND_04_05-4.tif	0.9		19	160623_Ni_HeLa_Y27632-1uM-45min_K1-A488-TLN-A594_100xLambda_300ms_ND_04_05-2.tif	0.5		19	160623_Ni_HeLa_Y27632-1uM-45min_K1-A488-TLN-A594_100xLambda_300ms_ND_04_07-4.tif	0.2		19	160623_Ni_HeLa_Y27632-1uM-45min_K1-A488-TLN-A594_100xLambda_300ms_ND_04_13-4.tif	0.4
				20	160623_Ni_HeLa_Y27632-1uM-45min_K1-A488-TLN-A594_100xLambda_300ms_ND_04_02-4.tif	0.4		20	160623_Ni_HeLa_Y27632-1uM-45min_K1-A488-TLN-A594_100xLambda_300ms_ND_04_03-4.tif	0.2		20	160623_Ni_HeLa_Y27632-1uM-45min_K1-A488-TLN-A594_100xLambda_300ms_ND_04_04-4.tif	1.1		20	160623_Ni_HeLa_Y27632-1uM-45min_K1-A488-TLN-A594_100xLambda_300ms_ND_04_05-4.tif	0.4		20	160623_Ni_HeLa_Y27632-1uM-45min_K1-A488-TLN-A594_100xLambda_300ms_ND_04_05-2.tif	0.3		20	160623_Ni_HeLa_Y27632-1uM-45min_K1-A488-TLN-A594_100xLambda_300ms_ND_04_07-4.tif	1.3		20	160623_Ni_HeLa_Y27632-1uM-45min_K1-A488-TLN-A594_100xLambda_300ms_ND_04_13-4.tif	0.5
				21	160623_Ni_HeLa_Y27632-1uM-45min_K1-A488-TLN-A594_100xLambda_300ms_ND_04_02-4.tif	0.3		21	160623_Ni_HeLa_Y27632-1uM-45min_K1-A488-TLN-A594_100xLambda_300ms_ND_04_03-4.tif	0.2		21	160623_Ni_HeLa_Y27632-1uM-45min_K1-A488-TLN-A594_100xLambda_300ms_ND_04_04-4.tif	0.6		21	160623_Ni_HeLa_Y27632-1uM-45min_K1-A488-TLN-A594_100xLambda_300ms_ND_04_05-4.tif	0.3		21	160623_Ni_HeLa_Y27632-1uM-45min_K1-A488-TLN-A594_100xLambda_300ms_ND_04_05-2.tif	0.2		21	160623_Ni_HeLa_Y27632-1uM-45min_K1-A488-TLN-A594_100xLambda_300ms_ND_04_07-4.tif	0.3		21	160623_Ni_HeLa_Y27632-1uM-45min_K1-A488-TLN-A594_100xLambda_300ms_ND_04_13-4.tif	0.4
				22	160623_Ni_HeLa_Y27632-1uM-45min_K1-A488-TLN-A594_100xLambda_300ms_ND_04_02-4.tif	0.4		22	160623_Ni_HeLa_Y27632-1uM-45min_K1-A488-TLN-A594_100xLambda_300ms_ND_04_03-4.tif	0.4		22	160623_Ni_HeLa_Y27632-1uM-45min_K1-A488-TLN-A594_100xLambda_300ms_ND_04_04-4.tif	0.3		22	160623_Ni_HeLa_Y27632-1uM-45min_K1-A488-TLN-A594_100xLambda_300ms_ND_04_05-4.tif	0.4		22	160623_Ni_HeLa_Y27632-1uM-45min_K1-A488-TLN-A594_100xLambda_300ms_ND_04_05-2.tif	0.3		22	160623_Ni_HeLa_Y27632-1uM-45min_K1-A488-TLN-A594_100xLambda_300ms_ND_04_07-4.tif	0.2		22	160623_Ni_HeLa_Y27632-1uM-45min_K1-A488-TLN-A594_100xLambda_300ms_ND_04_13-4.tif	0.6
				23	160623_Ni_HeLa_Y27632-1uM-45min_K1-A488-TLN-A594_100xLambda_300ms_ND_04_02-4.tif	0.6		23	160623_Ni_HeLa_Y27632-1uM-45min_K1-A488-TLN-A594_100xLambda_300ms_ND_04_03-4.tif	0.3		23	160623_Ni_HeLa_Y27632-1uM-45min_K1-A488-TLN-A594_100xLambda_300ms_ND_04_04-4.tif	0.2		23	160623_Ni_HeLa_Y27632-1uM-45min_K1-A488-TLN-A594_100xLambda_300ms_ND_04_05-4.tif	1.5		23	160623_Ni_HeLa_Y27632-1uM-45min_K1-A488-TLN-A594_100xLambda_300ms_ND_04_05-2.tif	0.6		23	160623_Ni_HeLa_Y27632-1uM-45min_K1-A488-TLN-A594_100xLambda_300ms_ND_04_07-4.tif	0.2		23	160623_Ni_HeLa_Y27632-1uM-45min_K1-A488-TLN-A594_100xLambda_300ms_ND_04_13-4.tif	0.3
				24	160623_Ni_HeLa_Y27632-1uM-45min_K1-A488-TLN-A594_100xLambda_300ms_ND_04_02-4.tif	0.4		24	160623_Ni_HeLa_Y27632-1uM-45min_K1-A488-TLN-A594_100xLambda_300ms_ND_04_03-4.tif	1.3		24	160623_Ni_HeLa_Y27632-1uM-45min_K1-A488-TLN-A594_100xLambda_300ms_ND_04_04-4.tif	0.3		24	160623_Ni_HeLa_Y27632-1uM-45min_K1-A488-TLN-A594_100xLambda_300ms_ND_04_05-4.tif	2		24	160623_Ni_HeLa_Y27632-1uM-45min_K1-A488-TLN-A594_100xLambda_300ms_ND_04_05-2.tif	0.6		24	160623_Ni_HeLa_Y27632-1uM-45min_K1-A488-TLN-A594_100xLambda_300ms_ND_04_07-4.tif	0.2		24	160623_Ni_HeLa_Y27632-1uM-45min_K1-A488-TLN-A594_100xLambda_300ms_ND_04_13-4.tif	0.2
				25	160623_Ni_HeLa_Y27632-1uM-45min_K1-A488-TLN-A594_100xLambda_300ms_ND_04_02-4.tif	0.2		25	160623_Ni_HeLa_Y27632-1uM-45min_K1-A488-TLN-A594_100xLambda_300ms_ND_04_03-4.tif	0.4		25	160623_Ni_HeLa_Y27632-1uM-45min_K1-A488-TLN-A594_100xLambda_300ms_ND_04_04-4.tif	1.2		25	160623_Ni_HeLa_Y27632-1uM-45min_K1-A488-TLN-A594_100xLambda_300ms_ND_04_05-4.tif	0.3		25	160623_Ni_HeLa_Y27632-1uM-45min_K1-A488-TLN-A594_100xLambda_300ms_ND_04_05-2.tif	0.2		25	160623_Ni_HeLa_Y27632-1uM-45min_K1-A488-TLN-A594_100xLambda_300ms_ND_04_07-4.tif	0.6		25	160623_Ni_HeLa_Y27632-1uM-45min_K1-A488-TLN-A594_100xLambda_300ms_ND_04_13-4.tif	0.2
				26	160623_Ni_HeLa_Y27632-1uM-45min_K1-A488-TLN-A594_100xLambda_300ms_ND_04_02-4.tif	0.5		26	160623_Ni_HeLa_Y27632-1uM-45min_K1-A488-TLN-A594_100xLambda_300ms_ND_04_03-4.tif	0.7		26	160623_Ni_HeLa_Y27632-1uM-45min_K1-A488-TLN-A594_100xLambda_300ms_ND_04_04-4.tif	0.4		26	160623_Ni_HeLa_Y27632-1uM-45min_K1-A488-TLN-A594_100xLambda_300ms_ND_04_05-4.tif	0.5		26	160623_Ni_HeLa_Y27632-1uM-45min_K1-A488-TLN-A594_100xLambda_300ms_ND_04_05-2.tif	0.4		26	160623_Ni_HeLa_Y27632-1uM-45min_K1-A488-TLN-A594_100xLambda_300ms_ND_04_07-4.tif	0.9		26	160623_Ni_HeLa_Y27632-1uM-45min_K1-A488-TLN-A594_100xLambda_300ms_ND_04_13-4.tif	0.8
				27	160623_Ni_HeLa_Y27632-1uM-45min_K1-A488-TLN-A594_100xLambda_300ms_ND_04_02-4.tif	0.3		27	160623_Ni_HeLa_Y27632-1uM-45min_K1-A488-TLN-A594_100xLambda_300ms_ND_04_03-4.tif	0.2		27	160623_Ni_HeLa_Y27632-1uM-45min_K1-A488-TLN-A594_100xLambda_300ms_ND_04_04-4.tif	0.8		27	160623_Ni_HeLa_Y27632-1uM-45min_K1-A488-TLN-A594_100xLambda_300ms_ND_04_05-4.tif	0.3		27	160623_Ni_HeLa_Y27632-1uM-45min_K1-A488-TLN-A594_100xLambda_300ms_ND_04_05-2.tif	0.2		27	160623_Ni_HeLa_Y27632-1uM-45min_K1-A488-TLN-A594_100xLambda_300ms_ND_04_07-4.tif	0.8		27	160623_Ni_HeLa_Y27632-1uM-45min_K1-A488-TLN-A594_100xLambda_300ms_ND_04_13-4.tif	0.2
				28	160623_Ni_HeLa_Y27632-1uM-45min_K1-A488-TLN-A594_100xLambda_300ms_ND_04_02-4.tif	0.3		28	160623_Ni_HeLa_Y27632-1uM-45min_K1-A488-TLN-A594_100xLambda_300ms_ND_04_03-4.tif	0.4		28	160623_Ni_HeLa_Y27632-1uM-45min_K1-A488-TLN-A594_100xLambda_300ms_ND_04_04-4.tif	0.4		28	160623_Ni_HeLa_Y27632-1uM-45min_K1-A488-TLN-A594_100xLambda_300ms_ND_04_05-4.tif	0.4		28	160623_Ni_HeLa_Y27632-1uM-45min_K1-A488-TLN-A594_100xLambda_300ms_ND_04_05-2.tif	0.3		28	160623_Ni_HeLa_Y27632-1uM-45min_K1-A488-TLN-A594_100xLambda_300ms_ND_04_07-4.tif	2.2		28	160623_Ni_HeLa_Y27632-1uM-45min_K1-A488-TLN-A594_100xLambda_300ms_ND_04_13-4.tif	0.3
				29	160623_Ni_HeLa_Y27632-1uM-45min_K1-A488-TLN-A594_100xLambda_300ms_ND_04_02-4.tif	0.2		29	160623_Ni_HeLa_Y27632-1uM-45min_K1-A488-TLN-A594_100xLambda_300ms_ND_04_03-4.tif	0.5		29	160623_Ni_HeLa_Y27632-1uM-45min_K1-A488-TLN-A594_100xLambda_300ms_ND_04_04-4.tif	0.5		29	160623_Ni_HeLa_Y27632-1uM-45min_K1-A488-TLN-A594_100xLambda_300ms_ND_04_05-4.tif	0.7		29	160623_Ni_HeLa_Y27632-1uM-45min_K1-A488-TLN-A594_100xLambda_300ms_ND_04_05-2.tif	0.2		29	160623_Ni_HeLa_Y27632-1uM-45min_K1-A488-TLN-A594_100xLambda_300ms_ND_04_07-4.tif	0.3		29	160623_Ni_HeLa_Y27632-1uM-45min_K1-A488-TLN-A594_100xLambda_300ms_ND_04_13-4.tif	0.2
				30	160623_Ni_HeLa_Y27632-1uM-45min_K1-A488-TLN-A594_100xLambda_300ms_ND_04_02-4.tif	0.3		30	160623_Ni_HeLa_Y27632-1uM-45min_K1-A488-TLN-A594_100xLambda_300ms_ND_04_03-4.tif	1.6		30	160623_Ni_HeLa_Y27632-1uM-45min_K1-A488-TLN-A594_100xLambda_300ms_ND_04_04-4.tif	0.6		30	160623_Ni_HeLa_Y27632-1uM-45min_K1-A488-TLN-A594_100xLambda_300ms_ND_04_05-4.tif	0.2		30	160623_Ni_HeLa_Y27632-1uM-45min_K1-A488-TLN-A594_100xLambda_300ms_ND_04_05-2.tif	0.7		30	160623_Ni_HeLa_Y27632-1uM-45min_K1-A488-TLN-A594_100xLambda_300ms_ND_04_07-4.tif	1		30	160623_Ni_HeLa_Y27632-1uM-45min_K1-A488-TLN-A594_100xLambda_300ms_ND_04_13-4.tif	0.6
				31	160623_Ni_HeLa_Y27632-1uM-45min_K1-A488-TLN-A594_100xLambda_300ms_ND_04_02-4.tif	0.4		31	160623_Ni_HeLa_Y27632-1uM-45min_K1-A488-TLN-A594_100xLambda_300ms_ND_04_03-4.tif	2.6		31	160623_Ni_HeLa_Y27632-1uM-45min_K1-A488-TLN-A594_100xLambda_300ms_ND_04_04-4.tif	0.2		31	160623_Ni_HeLa_Y27632-1uM-45min_K1-A488-TLN-A594_100xLambda_300ms_ND_04_05-4.tif	0.5		31	160623_Ni_HeLa_Y27632-1uM-45min_K1-A488-TLN-A594_100xLambda_300ms_ND_04_05-2.tif	1.4		31	160623_Ni_HeLa_Y27632-1uM-45min_K1-A488-TLN-A594_100xLambda_300ms_ND_04_07-4.tif	2.1		31	160623_Ni_HeLa_Y27632-1uM-45min_K1-A488-TLN-A594_100xLambda_300ms_ND_04_13-4.tif	0.3
				32	160623_Ni_HeLa_Y27632-1uM-45min_K1-A488-TLN-A594_100xLambda_300ms_ND_04_02-4.tif	0.2		32	160623_Ni_HeLa_Y27632-1uM-45min_K1-A488-TLN-A594_100xLambda_300ms_ND_04_03-4.tif	0.3		32	160623_Ni_HeLa_Y27632-1uM-45min_K1-A488-TLN-A594_100xLambda_300ms_ND_04_04-4.tif	0.2		32	160623_Ni_HeLa_Y27632-1uM-45min_K1-A488-TLN-A594_100xLambda_300ms_ND_04_05-4.tif	0.2		32	160623_Ni_HeLa_Y27632-1uM-45min_K1-A488-TLN-A594_100xLambda_300ms_ND_04_05-2.tif	0.3		32	160623_Ni_HeLa_Y27632-1uM-45min_K1-A488-TLN-A594_100xLambda_300ms_ND_04_07-4.tif	0.6		32	160623_Ni_HeLa_Y27632-1uM-45min_K1-A488-TLN-A594_100xLambda_300ms_ND_04_13-4.tif	0.3
				33	160623_Ni_HeLa_Y27632-1uM-45min_K1-A488-TLN-A594_100xLambda_300ms_ND_04_02-4.tif	0.4		33	160623_Ni_HeLa_Y27632-1uM-45min_K1-A488-TLN-A594_100xLambda_300ms_ND_04_03-4.tif	1		33	160623_Ni_HeLa_Y27632-1uM-45min_K1-A488-TLN-A594_100xLambda_300ms_ND_04_04-4.tif	1.2		33	160623_Ni_HeLa_Y27632-1uM-45min_K1-A488-TLN-A594_100xLambda_300ms_ND_04_05-4.tif	2.1		33	160623_Ni_HeLa_Y27632-1uM-45min_K1-A488-TLN-A594_100xLambda_300ms_ND_04_05-2.tif	0.2		33	160623_Ni_HeLa_Y27632-1uM-45min_K1-A488-TLN-A594_100xLambda_300ms_ND_04_07-4.tif	0.4		33	160623_Ni_HeLa_Y27632-1uM-45min_K1-A488-TLN-A594_100xLambda_300ms_ND_04_13-4.tif	0.9
				34	160623_Ni_HeLa_Y27632-1uM-45min_K1-A488-TLN-A594_100xLambda_300ms_ND_04_02-4.tif	0.2		34	160623_Ni_HeLa_Y27632-1uM-45min_K1-A488-TLN-A594_100xLambda_300ms_ND_04_03-4.tif	0.3		34	160623_Ni_HeLa_Y27632-1uM-45min_K1-A488-TLN-A594_100xLambda_300ms_ND_04_04-4.tif	0.2		34	160623_Ni_HeLa_Y27632-1uM-45min_K1-A488-TLN-A594_100xLambda_300ms_ND_04_05-4.tif	0.4		34	160623_Ni_HeLa_Y27632-1uM-45min_K1-A488-TLN-A594_100xLambda_300ms_ND_04_05-2.tif	0.4		34	160623_Ni_HeLa_Y27632-1uM-45min_K1-A488-TLN-A594_100xLambda_300ms_ND_04_07-4.tif	0.7		34	160623_Ni_HeLa_Y27632-1uM-45min_K1-A488-TLN-A594_100xLambda_300ms_ND_04_13-4.tif	0.4
				35	160623_Ni_HeLa_Y27632-1uM-45min_K1-A488-TLN-A594_100xLambda_300ms_ND_04_02-4.tif	0.2		35	160623_Ni_HeLa_Y27632-1uM-45min_K1-A488-TLN-A594_100xLambda_300ms_ND_04_03-4.tif	1.2		35	160623_Ni_HeLa_Y27632-1uM-45min_K1-A488-TLN-A594_100xLambda_300ms_ND_04_04-4.tif	0.8		35	160623_Ni_HeLa_Y27632-1uM-45min_K1-A488-TLN-A594_100xLambda_300ms_ND_04_05-4.tif	0.7		35	160623_Ni_HeLa_Y27632-1uM-45min_K1-A488-TLN-A594_100xLambda_300ms_ND_04_05-2.tif	0.3		35	160623_Ni_HeLa_Y27632-1uM-45min_K1-A488-TLN-A594_100xLambda_300ms_ND_04_07-4.tif	0.4		35	160623_Ni_HeLa_Y27632-1uM-45min_K1-A488-TLN-A594_100xLambda_300ms_ND_04_13-4.tif	0.2
				36	160623_Ni_HeLa_Y27632-1uM-45min_K1-A488-TLN-A594_100xLambda_300ms_ND_04_02-4.tif	0.3		36	160623_Ni_HeLa_Y27632-1uM-45min_K1-A488-TLN-A594_100xLambda_300ms_ND_04_03-4.tif	0.2		36	160623_Ni_HeLa_Y27632-1uM-45min_K1-A488-TLN-A594_100xLambda_300ms_ND_04_04-4.tif	0.7		36	160623_Ni_HeLa_Y27632-1uM-45min_K1-A488-TLN-A594_100xLambda_300ms_ND_04_05-4.tif	0.2		36	160623_Ni_HeLa_Y27632-1uM-45min_K1-A488-TLN-A594_100xLambda_300ms_ND_04_05-2.tif	0.6		36	160623_Ni_HeLa_Y27632-1uM-45min_K1-A488-TLN-A594_100xLambda_300ms_ND_04_07-4.tif	0.7		36	160623_Ni_HeLa_Y27632-1uM-45min_K1-A488-TLN-A594_100xLambda_300ms_ND_04_13-4.tif	0.5
				37	160623_Ni_HeLa_Y27632-1uM-45min_K1-A488-TLN-A594_100xLambda_300ms_ND_04_02-4.tif	0.3		37	160623_Ni_HeLa_Y27632-1uM-45min_K1-A488-TLN-A594_100xLambda_300ms_ND_04_03-4.tif	0.3		37	160623_Ni_HeLa_Y27632-1uM-45min_K1-A488-TLN-A594_100xLambda_300ms_ND_04_04-4.tif	0.5		37	160623_Ni_HeLa_Y27632-1uM-45min_K1-A488-TLN-A594_100xLambda_300ms_ND_04_05-4.tif	0.2		37	160623_Ni_HeLa_Y27632-1uM-45min_K1-A488-TLN-A594_100xLambda_300ms_ND_04_05-2.tif	0.2		37	160623_Ni_HeLa_Y27632-1uM-45min_K1-A488-TLN-A594_100xLambda_300ms_ND_04_07-4.tif	0.3		37	160623_Ni_HeLa_Y27632-1uM-45min_K1-A488-TLN-A594_100xLambda_300ms_ND_04_13-4.tif	0.4
				38	160623_Ni_HeLa_Y27632-1uM-45min_K1-A488-TLN-A594_100xLambda_300ms_ND_04_02-4.tif	0.2		38	160623_Ni_HeLa_Y27632-1uM-45min_K1-A488-TLN-A594_100xLambda_300ms_ND_04_03-4.tif	0.2		38	160623_Ni_HeLa_Y27632-1uM-45min_K1-A488-TLN-A594_100xLambda_300ms_ND_04_04-4.tif	0.8		38	160623_Ni_HeLa_Y27632-1uM-45min_K1-A488-TLN-A594_100xLambda_300ms_ND_04_05-4.tif	0.4		38	160623_Ni_HeLa_Y27632-1uM-45min_K1-A488-TLN-A594_100xLambda_300ms_ND_04_05-2.tif	0.8		38	160623_Ni_HeLa_Y27632-1uM-45min_K1-A488-TLN-A594_100xLambda_300ms_ND_04_07-4.tif	0.4		38	160623_Ni_HeLa_Y27632-1uM-45min_K1-A488-TLN-A594_100xLambda_300ms_ND_04_13-4.tif	0.2
				39	160623_Ni_HeLa_Y27632-1uM-45min_K1-A488-TLN-A594_100xLambda_300ms_ND_04_02-4.tif	0.5		39	160623_Ni_HeLa_Y27632-1uM-45min_K1-A488-TLN-A594_100xLambda_300ms_ND_04_03-4.tif	0.4		39	160623_Ni_HeLa_Y27632-1uM-45min_K1-A488-TLN-A594_100xLambda_300ms_ND_04_04-4.tif	0.3		39	160623_Ni_HeLa_Y27632-1uM-45min_K1-A488-TLN-A594_100xLambda_300ms_ND_04_05-4.tif	0.8						39	160623_Ni_HeLa_Y27632-1uM-45min_K1-A488-TLN-A594_100xLambda_300ms_ND_04_07-4.tif	0.6		39	160623_Ni_HeLa_Y27632-1uM-45min_K1-A488-TLN-A594_100xLambda_300ms_ND_04_13-4.tif	0.3
				40	160623_Ni_HeLa_Y27632-1uM-45min_K1-A488-TLN-A594_100xLambda_300ms_ND_04_02-4.tif	0.8		40	160623_Ni_HeLa_Y27632-1uM-45min_K1-A488-TLN-A594_100xLambda_300ms_ND_04_03-4.tif	0.3		40	160623_Ni_HeLa_Y27632-1uM-45min_K1-A488-TLN-A594_100xLambda_300ms_ND_04_04-4.tif	1.3		40	160623_Ni_HeLa_Y27632-1uM-45min_K1-A488-TLN-A594_100xLambda_300ms_ND_04_05-4.tif	0.3						40	160623_Ni_HeLa_Y27632-1uM-45min_K1-A488-TLN-A594_100xLambda_300ms_ND_04_07-4.tif	0.5		40	160623_Ni_HeLa_Y27632-1uM-45min_K1-A488-TLN-A594_100xLambda_300ms_ND_04_13-4.tif	0.5
				41	160623_Ni_HeLa_Y27632-1uM-45min_K1-A488-TLN-A594_100xLambda_300ms_ND_04_02-4.tif	0.2		41	160623_Ni_HeLa_Y27632-1uM-45min_K1-A488-TLN-A594_100xLambda_300ms_ND_04_03-4.tif	0.8		41	160623_Ni_HeLa_Y27632-1uM-45min_K1-A488-TLN-A594_100xLambda_300ms_ND_04_04-4.tif	0.5		41	160623_Ni_HeLa_Y27632-1uM-45min_K1-A488-TLN-A594_100xLambda_300ms_ND_04_05-4.tif	0.2						41	160623_Ni_HeLa_Y27632-1uM-45min_K1-A488-TLN-A594_100xLambda_300ms_ND_04_07-4.tif	0.4		41	160623_Ni_HeLa_Y27632-1uM-45min_K1-A488-TLN-A594_100xLambda_300ms_ND_04_13-4.tif	0.3
				42	160623_Ni_HeLa_Y27632-1uM-45min_K1-A488-TLN-A594_100xLambda_300ms_ND_04_02-4.tif	0.7		42	160623_Ni_HeLa_Y27632-1uM-45min_K1-A488-TLN-A594_100xLambda_300ms_ND_04_03-4.tif	0.6		42	160623_Ni_HeLa_Y27632-1uM-45min_K1-A488-TLN-A594_100xLambda_300ms_ND_04_04-4.tif	0.7		42	160623_Ni_HeLa_Y27632-1uM-45min_K1-A488-TLN-A594_100xLambda_300ms_ND_04_05-4.tif	1.4										42	160623_Ni_HeLa_Y27632-1uM-45min_K1-A488-TLN-A594_100xLambda_300ms_ND_04_13-4.tif	0.6
				43	160623_Ni_HeLa_Y27632-1uM-45min_K1-A488-TLN-A594_100xLambda_300ms_ND_04_02-4.tif	0.5		43	160623_Ni_HeLa_Y27632-1uM-45min_K1-A488-TLN-A594_100xLambda_300ms_ND_04_03-4.tif	0.4		43	160623_Ni_HeLa_Y27632-1uM-45min_K1-A488-TLN-A594_100xLambda_300ms_ND_04_04-4.tif	0.3		43	160623_Ni_HeLa_Y27632-1uM-45min_K1-A488-TLN-A594_100xLambda_300ms_ND_04_05-4.tif	0.2										43	160623_Ni_HeLa_Y27632-1uM-45min_K1-A488-TLN-A594_100xLambda_300ms_ND_04_13-4.tif	0.2
				44	160623_Ni_HeLa_Y27632-1uM-45min_K1-A488-TLN-A594_100xLambda_300ms_ND_04_02-4.tif	0.6		44	160623_Ni_HeLa_Y27632-1uM-45min_K1-A488-TLN-A594_100xLambda_300ms_ND_04_03-4.tif	0.3		44	160623_Ni_HeLa_Y27632-1uM-45min_K1-A488-TLN-A594_100xLambda_300ms_ND_04_04-4.tif	0.3		44	160623_Ni_HeLa_Y27632-1uM-45min_K1-A488-TLN-A594_100xLambda_300ms_ND_04_05-4.tif	0.3										44	160623_Ni_HeLa_Y27632-1uM-45min_K1-A488-TLN-A594_100xLambda_300ms_ND_04_13-4.tif	0.3
				45	160623_Ni_HeLa_Y27632-1uM-45min_K1-A488-TLN-A594_100xLambda_300ms_ND_04_02-4.tif	0.3		45	160623_Ni_HeLa_Y27632-1uM-45min_K1-A488-TLN-A594_100xLambda_300ms_ND_04_03-4.tif	0.2		45	160623_Ni_HeLa_Y27632-1uM-45min_K1-A488-TLN-A594_100xLambda_300ms_ND_04_04-4.tif	0.3		45	160623_Ni_HeLa_Y27632-1uM-45min_K1-A488-TLN-A594_100xLambda_300ms_ND_04_05-4.tif	0.3										45	160623_Ni_HeLa_Y27632-1uM-45min_K1-A488-TLN-A594_100xLambda_300ms_ND_04_13-4.tif	0.3
				46	160623_Ni_HeLa_Y27632-1uM-45min_K1-A488-TLN-A594_100xLambda_300ms_ND_04_02-4.tif	0.3		46	160623_Ni_HeLa_Y27632-1uM-45min_K1-A488-TLN-A594_100xLambda_300ms_ND_04_03-4.tif	0.6		46	160623_Ni_HeLa_Y27632-1uM-45min_K1-A488-TLN-A594_100xLambda_300ms_ND_04_04-4.tif	0.4		46	160623_Ni_HeLa_Y27632-1uM-45min_K1-A488-TLN-A594_100xLambda_300ms_ND_04_05-4.tif	0.6										46	160623_Ni_HeLa_Y27632-1uM-45min_K1-A488-TLN-A594_100xLambda_300ms_ND_04_13-4.tif	0.5
								47	160623_Ni_HeLa_Y27632-1uM-45min_K1-A488-TLN-A594_100xLambda_300ms_ND_04_03-4.tif	0.4		47	160623_Ni_HeLa_Y27632-1uM-45min_K1-A488-TLN-A594_100xLambda_300ms_ND_04_04-4.tif	0.6		47	160623_Ni_HeLa_Y27632-1uM-45min_K1-A488-TLN-A594_100xLambda_300ms_ND_04_05-4.tif	0.3										47	160623_Ni_HeLa_Y27632-1uM-45min_K1-A488-TLN-A594_100xLambda_300ms_ND_04_13-4.tif	0.4
								48	160623_Ni_HeLa_Y27632-1uM-45min_K1-A488-TLN-A594_100xLambda_300ms_ND_04_03-4.tif	0.8						48	160623_Ni_HeLa_Y27632-1uM-45min_K1-A488-TLN-A594_100xLambda_300ms_ND_04_05-4.tif	0.3										48	160623_Ni_HeLa_Y27632-1uM-45min_K1-A488-TLN-A594_100xLambda_300ms_ND_04_13-4.tif	0.2
								49	160623_Ni_HeLa_Y27632-1uM-45min_K1-A488-TLN-A594_100xLambda_300ms_ND_04_03-4.tif	0.7						49	160623_Ni_HeLa_Y27632-1uM-45min_K1-A488-TLN-A594_100xLambda_300ms_ND_04_05-4.tif	0.2										49	160623_Ni_HeLa_Y27632-1uM-45min_K1-A488-TLN-A594_100xLambda_300ms_ND_04_13-4.tif	0.5
																50	160623_Ni_HeLa_Y27632-1uM-45min_K1-A488-TLN-A594_100xLambda_300ms_ND_04_05-4.tif	0.5										50	160623_Ni_HeLa_Y27632-1uM-45min_K1-A488-TLN-A594_100xLambda_300ms_ND_04_13-4.tif	0.2
																51	160623_Ni_HeLa_Y27632-1uM-45min_K1-A488-TLN-A594_100xLambda_300ms_ND_04_05-4.tif	0.3										51	160623_Ni_HeLa_Y27632-1uM-45min_K1-A488-TLN-A594_100xLambda_300ms_ND_04_13-4.tif	0.2
																52	160623_Ni_HeLa_Y27632-1uM-45min_K1-A488-TLN-A594_100xLambda_300ms_ND_04_05-4.tif	0.3										52	160623_Ni_HeLa_Y27632-1uM-45min_K1-A488-TLN-A594_100xLambda_300ms_ND_04_13-4.tif	0.5
																53	160623_Ni_HeLa_Y27632-1uM-45min_K1-A488-TLN-A594_100xLambda_300ms_ND_04_05-4.tif	0.2										53	160623_Ni_HeLa_Y27632-1uM-45min_K1-A488-TLN-A594_100xLambda_300ms_ND_04_13-4.tif	0.4
																54	160623_Ni_HeLa_Y27632-1uM-45min_K1-A488-TLN-A594_100xLambda_300ms_ND_04_05-4.tif	0.3										54	160623_Ni_HeLa_Y27632-1uM-45min_K1-A488-TLN-A594_100xLambda_300ms_ND_04_13-4.tif	0.2
																55	160623_Ni_HeLa_Y27632-1uM-45min_K1-A488-TLN-A594_100xLambda_300ms_ND_04_05-4.tif	0.5										55	160623_Ni_HeLa_Y27632-1uM-45min_K1-A488-TLN-A594_100xLambda_300ms_ND_04_13-4.tif	0.4
																56	160623_Ni_HeLa_Y27632-1uM-45min_K1-A488-TLN-A594_100xLambda_300ms_ND_04_05-4.tif	0.7										56	160623_Ni_HeLa_Y27632-1uM-45min_K1-A488-TLN-A594_100xLambda_300ms_ND_04_13-4.tif	0.4
																57	160623_Ni_HeLa_Y27632-1uM-45min_K1-A488-TLN-A594_100xLambda_300ms_ND_04_05-4.tif	0.6										57	160623_Ni_HeLa_Y27632-1uM-45min_K1-A488-TLN-A594_100xLambda_300ms_ND_04_13-4.tif	0.3
																58	160623_Ni_HeLa_Y27632-1uM-45min_K1-A488-TLN-A594_100xLambda_300ms_ND_04_05-4.tif	0.6										58	160623_Ni_HeLa_Y27632-1uM-45min_K1-A488-TLN-A594_100xLambda_300ms_ND_04_13-4.tif	0.4
																59	160623_Ni_HeLa_Y27632-1uM-45min_K1-A488-TLN-A594_100xLambda_300ms_ND_04_05-4.tif	0.7										59	160623_Ni_HeLa_Y27632-1uM-45min_K1-A488-TLN-A594_100xLambda_300ms_ND_04_13-4.tif	0.3
																60	160623_Ni_HeLa_Y27632-1uM-45min_K1-A488-TLN-A594_100xLambda_300ms_ND_04_05-4.tif	0.4										60	160623_Ni_HeLa_Y27632-1uM-45min_K1-A488-TLN-A594_100xLambda_300ms_ND_04_13-4.tif	0.3
																61	160623_Ni_HeLa_Y27632-1uM-45min_K1-A488-TLN-A594_100xLambda_300ms_ND_04_05-4.tif	0.3										61	160623_Ni_HeLa_Y27632-1uM-45min_K1-A488-TLN-A594_100xLambda_300ms_ND_04_13-4.tif	0.7
																62	160623_Ni_HeLa_Y27632-1uM-45min_K1-A488-TLN-A594_100xLambda_300ms_ND_04_05-4.tif	0.7										62	160623_Ni_HeLa_Y27632-1uM-45min_K1-A488-TLN-A594_100xLambda_300ms_ND_04_13-4.tif	0.2
																63	160623_Ni_HeLa_Y27632-1uM-45min_K1-A488-TLN-A594_100xLambda_300ms_ND_04_05-4.tif	2										63	160623_Ni_HeLa_Y27632-1uM-45min_K1-A488-TLN-A594_100xLambda_300ms_ND_04_13-4.tif	0.2
																64	160623_Ni_HeLa_Y27632-1uM-45min_K1-A488-TLN-A594_100xLambda_300ms_ND_04_05-4.tif	0.4										64	160623_Ni_HeLa_Y27632-1uM-45min_K1-A488-TLN-A594_100xLambda_300ms_ND_04_13-4.tif	0.2
																65	160623_Ni_HeLa_Y27632-1uM-45min_K1-A488-TLN-A594_100xLambda_300ms_ND_04_05-4.tif	0.5										65	160623_Ni_HeLa_Y27632-1uM-45min_K1-A488-TLN-A594_100xLambda_300ms_ND_04_13-4.tif	0.2
																66	160623_Ni_HeLa_Y27632-1uM-45min_K1-A488-TLN-A594_100xLambda_300ms_ND_04_05-4.tif	0.7										66	160623_Ni_HeLa_Y27632-1uM-45min_K1-A488-TLN-A594_100xLambda_300ms_ND_04_13-4.tif	1
																67	160623_Ni_HeLa_Y27632-1uM-45min_K1-A488-TLN-A594_100xLambda_300ms_ND_04_05-4.tif	0.9										67	160623_Ni_HeLa_Y27632-1uM-45min_K1-A488-TLN-A594_100xLambda_300ms_ND_04_13-4.tif	0.3
																68	160623_Ni_HeLa_Y27632-1uM-45min_K1-A488-TLN-A594_100xLambda_300ms_ND_04_05-4.tif	0.2										68	160623_Ni_HeLa_Y27632-1uM-45min_K1-A488-TLN-A594_100xLambda_300ms_ND_04_13-4.tif	0.3
																69	160623_Ni_HeLa_Y27632-1uM-45min_K1-A488-TLN-A594_100xLambda_300ms_ND_04_05-4.tif	0.3										69	160623_Ni_HeLa_Y27632-1uM-45min_K1-A488-TLN-A594_100xLambda_300ms_ND_04_13-4.tif	0.4
																70	160623_Ni_HeLa_Y27632-1uM-45min_K1-A488-TLN-A594_100xLambda_300ms_ND_04_05-4.tif	0.2										70	160623_Ni_HeLa_Y27632-1uM-45min_K1-A488-TLN-A594_100xLambda_300ms_ND_04_13-4.tif	0.4
																71	160623_Ni_HeLa_Y27632-1uM-45min_K1-A488-TLN-A594_100xLambda_300ms_ND_04_05-4.tif	0.8										71	160623_Ni_HeLa_Y27632-1uM-45min_K1-A488-TLN-A594_100xLambda_300ms_ND_04_13-4.tif	0.7
																72	160623_Ni_HeLa_Y27632-1uM-45min_K1-A488-TLN-A594_100xLambda_300ms_ND_04_05-4.tif	0.3										72	160623_Ni_HeLa_Y27632-1uM-45min_K1-A488-TLN-A594_100xLambda_300ms_ND_04_13-4.tif	0.4
																73	160623_Ni_HeLa_Y27632-1uM-45min_K1-A488-TLN-A594_100xLambda_300ms_ND_04_05-4.tif	0.3
																74	160623_Ni_HeLa_Y27632-1uM-45min_K1-A488-TLN-A594_100xLambda_300ms_ND_04_05-4.tif	0.2
																75	160623_Ni_HeLa_Y27632-1uM-45min_K1-A488-TLN-A594_100xLambda_300ms_ND_04_05-4.tif	0.7
																76	160623_Ni_HeLa_Y27632-1uM-45min_K1-A488-TLN-A594_100xLambda_300ms_ND_04_05-4.tif	0.3
																77	160623_Ni_HeLa_Y27632-1uM-45min_K1-A488-TLN-A594_100xLambda_300ms_ND_04_05-4.tif	0.2
																78	160623_Ni_HeLa_Y27632-1uM-45min_K1-A488-TLN-A594_100xLambda_300ms_ND_04_05-4.tif	0.4
																79	160623_Ni_HeLa_Y27632-1uM-45min_K1-A488-TLN-A594_100xLambda_300ms_ND_04_05-4.tif	0.2
																80	160623_Ni_HeLa_Y27632-1uM-45min_K1-A488-TLN-A594_100xLambda_300ms_ND_04_05-4.tif	0.4
																81	160623_Ni_HeLa_Y27632-1uM-45min_K1-A488-TLN-A594_100xLambda_300ms_ND_04_05-4.tif	0.2
																82	160623_Ni_HeLa_Y27632-1uM-45min_K1-A488-TLN-A594_100xLambda_300ms_ND_04_05-4.tif	0.3
																83	160623_Ni_HeLa_Y27632-1uM-45min_K1-A488-TLN-A594_100xLambda_300ms_ND_04_05-4.tif	0.2
																84	160623_Ni_HeLa_Y27632-1uM-45min_K1-A488-TLN-A594_100xLambda_300ms_ND_04_05-4.tif	0.3
																85	160623_Ni_HeLa_Y27632-1uM-45min_K1-A488-TLN-A594_100xLambda_300ms_ND_04_05-4.tif	0.4
Y-27632 10 uM						Area (um)				Area (um)				Area (um)				Area (um)				Area (um)				Area (um)				Area (um)
					160623_Ni_HeLa_Y27632-10uM-45min_K1-A488-TLN-A594_100xLambda_300ms_ND_04_03-3.tif:0648-0783	1041.3			160623_Ni_HeLa_Y27632-10uM-45min_K1-A488-TLN-A594_100xLambda_300ms_ND_04_01-3.tif:0442-0792	1010.5			160623_Ni_HeLa_Y27632-10uM-45min_K1-A488-TLN-A594_100xLambda_300ms_ND_04_02-3.tif:0540-0950	1898.6			160623_Ni_HeLa_Y27632-10uM-45min_K1-A488-TLN-A594_100xLambda_300ms_ND_04_04-3.tif:0889-0931	1464.5			160623_Ni_HeLa_Y27632-10uM-45min_K1-A488-TLN-A594_100xLambda_300ms_ND_04_05-3.tif:0752-0772	1418.3			160623_Ni_HeLa_Y27632-10uM-45min_K1-A488-TLN-A594_100xLambda_300ms_ND_04_06-3.tif:0764-0878	1179.1			160623_Ni_HeLa_Y27632-10uM-45min_K1-A488-TLN-A594_100xLambda_300ms_ND_04_07-3.tif:0832-0698	1122.6			SUM
	AV Cell Area	1304.99			n	78			n	46			n	50			n	39			n	37			n	103			n	60			413
	Count	7			AV	0.45641			AV	0.454348			AV	0.412			AV	0.328205			AV	0.440541			AV	0.599029			AV	0.505
	SD	315.179
	SEM	119.126
	AV #FA	103.25		1	160623_Ni_HeLa_Y27632-10uM-45min_K1-A488-TLN-A594_100xLambda_300ms_ND_04_03-4.tif	0.3		1	160623_Ni_HeLa_Y27632-10uM-45min_K1-A488-TLN-A594_100xLambda_300ms_ND_04_01-4.tif	0.9		1	160623_Ni_HeLa_Y27632-10uM-45min_K1-A488-TLN-A594_100xLambda_300ms_ND_04_02-4.tif	0.6		1	160623_Ni_HeLa_Y27632-10uM-45min_K1-A488-TLN-A594_100xLambda_300ms_ND_04_04-4.tif	0.3		1	160623_Ni_HeLa_Y27632-10uM-45min_K1-A488-TLN-A594_100xLambda_300ms_ND_04_05-4.tif	0.3		1	160623_Ni_HeLa_Y27632-10uM-45min_K1-A488-TLN-A594_100xLambda_300ms_ND_04_06-4.tif	0.4		1	160623_Ni_HeLa_Y27632-10uM-45min_K1-A488-TLN-A594_100xLambda_300ms_ND_04_07-4.tif	0.5
	Count	8		2	160623_Ni_HeLa_Y27632-10uM-45min_K1-A488-TLN-A594_100xLambda_300ms_ND_04_03-4.tif	0.5		2	160623_Ni_HeLa_Y27632-10uM-45min_K1-A488-TLN-A594_100xLambda_300ms_ND_04_01-4.tif	0.4		2	160623_Ni_HeLa_Y27632-10uM-45min_K1-A488-TLN-A594_100xLambda_300ms_ND_04_02-4.tif	0.5		2	160623_Ni_HeLa_Y27632-10uM-45min_K1-A488-TLN-A594_100xLambda_300ms_ND_04_04-4.tif	0.2		2	160623_Ni_HeLa_Y27632-10uM-45min_K1-A488-TLN-A594_100xLambda_300ms_ND_04_05-4.tif	0.9		2	160623_Ni_HeLa_Y27632-10uM-45min_K1-A488-TLN-A594_100xLambda_300ms_ND_04_06-4.tif	1.6		2	160623_Ni_HeLa_Y27632-10uM-45min_K1-A488-TLN-A594_100xLambda_300ms_ND_04_07-4.tif	0.2
	SD	127.101		3	160623_Ni_HeLa_Y27632-10uM-45min_K1-A488-TLN-A594_100xLambda_300ms_ND_04_03-4.tif	0.2		3	160623_Ni_HeLa_Y27632-10uM-45min_K1-A488-TLN-A594_100xLambda_300ms_ND_04_01-4.tif	0.4		3	160623_Ni_HeLa_Y27632-10uM-45min_K1-A488-TLN-A594_100xLambda_300ms_ND_04_02-4.tif	0.4		3	160623_Ni_HeLa_Y27632-10uM-45min_K1-A488-TLN-A594_100xLambda_300ms_ND_04_04-4.tif	0.3		3	160623_Ni_HeLa_Y27632-10uM-45min_K1-A488-TLN-A594_100xLambda_300ms_ND_04_05-4.tif	0.5		3	160623_Ni_HeLa_Y27632-10uM-45min_K1-A488-TLN-A594_100xLambda_300ms_ND_04_06-4.tif	0.5		3	160623_Ni_HeLa_Y27632-10uM-45min_K1-A488-TLN-A594_100xLambda_300ms_ND_04_07-4.tif	0.4
	SEM	44.9372		4	160623_Ni_HeLa_Y27632-10uM-45min_K1-A488-TLN-A594_100xLambda_300ms_ND_04_03-4.tif	0.2		4	160623_Ni_HeLa_Y27632-10uM-45min_K1-A488-TLN-A594_100xLambda_300ms_ND_04_01-4.tif	0.4		4	160623_Ni_HeLa_Y27632-10uM-45min_K1-A488-TLN-A594_100xLambda_300ms_ND_04_02-4.tif	0.4		4	160623_Ni_HeLa_Y27632-10uM-45min_K1-A488-TLN-A594_100xLambda_300ms_ND_04_04-4.tif	0.2		4	160623_Ni_HeLa_Y27632-10uM-45min_K1-A488-TLN-A594_100xLambda_300ms_ND_04_05-4.tif	0.3		4	160623_Ni_HeLa_Y27632-10uM-45min_K1-A488-TLN-A594_100xLambda_300ms_ND_04_06-4.tif	0.3		4	160623_Ni_HeLa_Y27632-10uM-45min_K1-A488-TLN-A594_100xLambda_300ms_ND_04_07-4.tif	1.5
				5	160623_Ni_HeLa_Y27632-10uM-45min_K1-A488-TLN-A594_100xLambda_300ms_ND_04_03-4.tif	0.4		5	160623_Ni_HeLa_Y27632-10uM-45min_K1-A488-TLN-A594_100xLambda_300ms_ND_04_01-4.tif	0.2		5	160623_Ni_HeLa_Y27632-10uM-45min_K1-A488-TLN-A594_100xLambda_300ms_ND_04_02-4.tif	0.3		5	160623_Ni_HeLa_Y27632-10uM-45min_K1-A488-TLN-A594_100xLambda_300ms_ND_04_04-4.tif	0.4		5	160623_Ni_HeLa_Y27632-10uM-45min_K1-A488-TLN-A594_100xLambda_300ms_ND_04_05-4.tif	0.3		5	160623_Ni_HeLa_Y27632-10uM-45min_K1-A488-TLN-A594_100xLambda_300ms_ND_04_06-4.tif	0.5		5	160623_Ni_HeLa_Y27632-10uM-45min_K1-A488-TLN-A594_100xLambda_300ms_ND_04_07-4.tif	0.4
	AV areaFA	0.456505		6	160623_Ni_HeLa_Y27632-10uM-45min_K1-A488-TLN-A594_100xLambda_300ms_ND_04_03-4.tif	0.4		6	160623_Ni_HeLa_Y27632-10uM-45min_K1-A488-TLN-A594_100xLambda_300ms_ND_04_01-4.tif	0.4		6	160623_Ni_HeLa_Y27632-10uM-45min_K1-A488-TLN-A594_100xLambda_300ms_ND_04_02-4.tif	0.4		6	160623_Ni_HeLa_Y27632-10uM-45min_K1-A488-TLN-A594_100xLambda_300ms_ND_04_04-4.tif	0.2		6	160623_Ni_HeLa_Y27632-10uM-45min_K1-A488-TLN-A594_100xLambda_300ms_ND_04_05-4.tif	0.3		6	160623_Ni_HeLa_Y27632-10uM-45min_K1-A488-TLN-A594_100xLambda_300ms_ND_04_06-4.tif	0.5		6	160623_Ni_HeLa_Y27632-10uM-45min_K1-A488-TLN-A594_100xLambda_300ms_ND_04_07-4.tif	0.3
	Count	7		7	160623_Ni_HeLa_Y27632-10uM-45min_K1-A488-TLN-A594_100xLambda_300ms_ND_04_03-4.tif	0.8		7	160623_Ni_HeLa_Y27632-10uM-45min_K1-A488-TLN-A594_100xLambda_300ms_ND_04_01-4.tif	0.3		7	160623_Ni_HeLa_Y27632-10uM-45min_K1-A488-TLN-A594_100xLambda_300ms_ND_04_02-4.tif	0.6		7	160623_Ni_HeLa_Y27632-10uM-45min_K1-A488-TLN-A594_100xLambda_300ms_ND_04_04-4.tif	0.3		7	160623_Ni_HeLa_Y27632-10uM-45min_K1-A488-TLN-A594_100xLambda_300ms_ND_04_05-4.tif	0.5		7	160623_Ni_HeLa_Y27632-10uM-45min_K1-A488-TLN-A594_100xLambda_300ms_ND_04_06-4.tif	0.4		7	160623_Ni_HeLa_Y27632-10uM-45min_K1-A488-TLN-A594_100xLambda_300ms_ND_04_07-4.tif	0.2
	SD	0.0830321		8	160623_Ni_HeLa_Y27632-10uM-45min_K1-A488-TLN-A594_100xLambda_300ms_ND_04_03-4.tif	0.3		8	160623_Ni_HeLa_Y27632-10uM-45min_K1-A488-TLN-A594_100xLambda_300ms_ND_04_01-4.tif	0.3		8	160623_Ni_HeLa_Y27632-10uM-45min_K1-A488-TLN-A594_100xLambda_300ms_ND_04_02-4.tif	0.6		8	160623_Ni_HeLa_Y27632-10uM-45min_K1-A488-TLN-A594_100xLambda_300ms_ND_04_04-4.tif	0.2		8	160623_Ni_HeLa_Y27632-10uM-45min_K1-A488-TLN-A594_100xLambda_300ms_ND_04_05-4.tif	0.7		8	160623_Ni_HeLa_Y27632-10uM-45min_K1-A488-TLN-A594_100xLambda_300ms_ND_04_06-4.tif	1.3		8	160623_Ni_HeLa_Y27632-10uM-45min_K1-A488-TLN-A594_100xLambda_300ms_ND_04_07-4.tif	0.5
	SEM	0.0313832		9	160623_Ni_HeLa_Y27632-10uM-45min_K1-A488-TLN-A594_100xLambda_300ms_ND_04_03-4.tif	0.2		9	160623_Ni_HeLa_Y27632-10uM-45min_K1-A488-TLN-A594_100xLambda_300ms_ND_04_01-4.tif	0.3		9	160623_Ni_HeLa_Y27632-10uM-45min_K1-A488-TLN-A594_100xLambda_300ms_ND_04_02-4.tif	0.3		9	160623_Ni_HeLa_Y27632-10uM-45min_K1-A488-TLN-A594_100xLambda_300ms_ND_04_04-4.tif	0.3		9	160623_Ni_HeLa_Y27632-10uM-45min_K1-A488-TLN-A594_100xLambda_300ms_ND_04_05-4.tif	0.3		9	160623_Ni_HeLa_Y27632-10uM-45min_K1-A488-TLN-A594_100xLambda_300ms_ND_04_06-4.tif	0.6		9	160623_Ni_HeLa_Y27632-10uM-45min_K1-A488-TLN-A594_100xLambda_300ms_ND_04_07-4.tif	0.6
				10	160623_Ni_HeLa_Y27632-10uM-45min_K1-A488-TLN-A594_100xLambda_300ms_ND_04_03-4.tif	0.4		10	160623_Ni_HeLa_Y27632-10uM-45min_K1-A488-TLN-A594_100xLambda_300ms_ND_04_01-4.tif	1.4		10	160623_Ni_HeLa_Y27632-10uM-45min_K1-A488-TLN-A594_100xLambda_300ms_ND_04_02-4.tif	0.4		10	160623_Ni_HeLa_Y27632-10uM-45min_K1-A488-TLN-A594_100xLambda_300ms_ND_04_04-4.tif	0.2		10	160623_Ni_HeLa_Y27632-10uM-45min_K1-A488-TLN-A594_100xLambda_300ms_ND_04_05-4.tif	0.2		10	160623_Ni_HeLa_Y27632-10uM-45min_K1-A488-TLN-A594_100xLambda_300ms_ND_04_06-4.tif	0.9		10	160623_Ni_HeLa_Y27632-10uM-45min_K1-A488-TLN-A594_100xLambda_300ms_ND_04_07-4.tif	0.4
				11	160623_Ni_HeLa_Y27632-10uM-45min_K1-A488-TLN-A594_100xLambda_300ms_ND_04_03-4.tif	0.7		11	160623_Ni_HeLa_Y27632-10uM-45min_K1-A488-TLN-A594_100xLambda_300ms_ND_04_01-4.tif	0.4		11	160623_Ni_HeLa_Y27632-10uM-45min_K1-A488-TLN-A594_100xLambda_300ms_ND_04_02-4.tif	0.4		11	160623_Ni_HeLa_Y27632-10uM-45min_K1-A488-TLN-A594_100xLambda_300ms_ND_04_04-4.tif	0.2		11	160623_Ni_HeLa_Y27632-10uM-45min_K1-A488-TLN-A594_100xLambda_300ms_ND_04_05-4.tif	0.4		11	160623_Ni_HeLa_Y27632-10uM-45min_K1-A488-TLN-A594_100xLambda_300ms_ND_04_06-4.tif	0.3		11	160623_Ni_HeLa_Y27632-10uM-45min_K1-A488-TLN-A594_100xLambda_300ms_ND_04_07-4.tif	0.3
				12	160623_Ni_HeLa_Y27632-10uM-45min_K1-A488-TLN-A594_100xLambda_300ms_ND_04_03-4.tif	0.8		12	160623_Ni_HeLa_Y27632-10uM-45min_K1-A488-TLN-A594_100xLambda_300ms_ND_04_01-4.tif	0.3		12	160623_Ni_HeLa_Y27632-10uM-45min_K1-A488-TLN-A594_100xLambda_300ms_ND_04_02-4.tif	0.3		12	160623_Ni_HeLa_Y27632-10uM-45min_K1-A488-TLN-A594_100xLambda_300ms_ND_04_04-4.tif	0.2		12	160623_Ni_HeLa_Y27632-10uM-45min_K1-A488-TLN-A594_100xLambda_300ms_ND_04_05-4.tif	0.3		12	160623_Ni_HeLa_Y27632-10uM-45min_K1-A488-TLN-A594_100xLambda_300ms_ND_04_06-4.tif	0.3		12	160623_Ni_HeLa_Y27632-10uM-45min_K1-A488-TLN-A594_100xLambda_300ms_ND_04_07-4.tif	0.2
				13	160623_Ni_HeLa_Y27632-10uM-45min_K1-A488-TLN-A594_100xLambda_300ms_ND_04_03-4.tif	1.1		13	160623_Ni_HeLa_Y27632-10uM-45min_K1-A488-TLN-A594_100xLambda_300ms_ND_04_01-4.tif	0.3		13	160623_Ni_HeLa_Y27632-10uM-45min_K1-A488-TLN-A594_100xLambda_300ms_ND_04_02-4.tif	1.6		13	160623_Ni_HeLa_Y27632-10uM-45min_K1-A488-TLN-A594_100xLambda_300ms_ND_04_04-4.tif	0.2		13	160623_Ni_HeLa_Y27632-10uM-45min_K1-A488-TLN-A594_100xLambda_300ms_ND_04_05-4.tif	0.4		13	160623_Ni_HeLa_Y27632-10uM-45min_K1-A488-TLN-A594_100xLambda_300ms_ND_04_06-4.tif	0.3		13	160623_Ni_HeLa_Y27632-10uM-45min_K1-A488-TLN-A594_100xLambda_300ms_ND_04_07-4.tif	0.2
				14	160623_Ni_HeLa_Y27632-10uM-45min_K1-A488-TLN-A594_100xLambda_300ms_ND_04_03-4.tif	0.4		14	160623_Ni_HeLa_Y27632-10uM-45min_K1-A488-TLN-A594_100xLambda_300ms_ND_04_01-4.tif	0.2		14	160623_Ni_HeLa_Y27632-10uM-45min_K1-A488-TLN-A594_100xLambda_300ms_ND_04_02-4.tif	0.4		14	160623_Ni_HeLa_Y27632-10uM-45min_K1-A488-TLN-A594_100xLambda_300ms_ND_04_04-4.tif	0.3		14	160623_Ni_HeLa_Y27632-10uM-45min_K1-A488-TLN-A594_100xLambda_300ms_ND_04_05-4.tif	0.3		14	160623_Ni_HeLa_Y27632-10uM-45min_K1-A488-TLN-A594_100xLambda_300ms_ND_04_06-4.tif	2.9		14	160623_Ni_HeLa_Y27632-10uM-45min_K1-A488-TLN-A594_100xLambda_300ms_ND_04_07-4.tif	0.4
				15	160623_Ni_HeLa_Y27632-10uM-45min_K1-A488-TLN-A594_100xLambda_300ms_ND_04_03-4.tif	0.5		15	160623_Ni_HeLa_Y27632-10uM-45min_K1-A488-TLN-A594_100xLambda_300ms_ND_04_01-4.tif	0.3		15	160623_Ni_HeLa_Y27632-10uM-45min_K1-A488-TLN-A594_100xLambda_300ms_ND_04_02-4.tif	0.2		15	160623_Ni_HeLa_Y27632-10uM-45min_K1-A488-TLN-A594_100xLambda_300ms_ND_04_04-4.tif	0.4		15	160623_Ni_HeLa_Y27632-10uM-45min_K1-A488-TLN-A594_100xLambda_300ms_ND_04_05-4.tif	1		15	160623_Ni_HeLa_Y27632-10uM-45min_K1-A488-TLN-A594_100xLambda_300ms_ND_04_06-4.tif	0.5		15	160623_Ni_HeLa_Y27632-10uM-45min_K1-A488-TLN-A594_100xLambda_300ms_ND_04_07-4.tif	0.8
				16	160623_Ni_HeLa_Y27632-10uM-45min_K1-A488-TLN-A594_100xLambda_300ms_ND_04_03-4.tif	0.7		16	160623_Ni_HeLa_Y27632-10uM-45min_K1-A488-TLN-A594_100xLambda_300ms_ND_04_01-4.tif	0.6		16	160623_Ni_HeLa_Y27632-10uM-45min_K1-A488-TLN-A594_100xLambda_300ms_ND_04_02-4.tif	0.3		16	160623_Ni_HeLa_Y27632-10uM-45min_K1-A488-TLN-A594_100xLambda_300ms_ND_04_04-4.tif	0.5		16	160623_Ni_HeLa_Y27632-10uM-45min_K1-A488-TLN-A594_100xLambda_300ms_ND_04_05-4.tif	0.3		16	160623_Ni_HeLa_Y27632-10uM-45min_K1-A488-TLN-A594_100xLambda_300ms_ND_04_06-4.tif	0.3		16	160623_Ni_HeLa_Y27632-10uM-45min_K1-A488-TLN-A594_100xLambda_300ms_ND_04_07-4.tif	0.3
				17	160623_Ni_HeLa_Y27632-10uM-45min_K1-A488-TLN-A594_100xLambda_300ms_ND_04_03-4.tif	0.4		17	160623_Ni_HeLa_Y27632-10uM-45min_K1-A488-TLN-A594_100xLambda_300ms_ND_04_01-4.tif	0.2		17	160623_Ni_HeLa_Y27632-10uM-45min_K1-A488-TLN-A594_100xLambda_300ms_ND_04_02-4.tif	0.2		17	160623_Ni_HeLa_Y27632-10uM-45min_K1-A488-TLN-A594_100xLambda_300ms_ND_04_04-4.tif	0.3		17	160623_Ni_HeLa_Y27632-10uM-45min_K1-A488-TLN-A594_100xLambda_300ms_ND_04_05-4.tif	0.4		17	160623_Ni_HeLa_Y27632-10uM-45min_K1-A488-TLN-A594_100xLambda_300ms_ND_04_06-4.tif	1.9		17	160623_Ni_HeLa_Y27632-10uM-45min_K1-A488-TLN-A594_100xLambda_300ms_ND_04_07-4.tif	0.7
				18	160623_Ni_HeLa_Y27632-10uM-45min_K1-A488-TLN-A594_100xLambda_300ms_ND_04_03-4.tif	0.8		18	160623_Ni_HeLa_Y27632-10uM-45min_K1-A488-TLN-A594_100xLambda_300ms_ND_04_01-4.tif	1.6		18	160623_Ni_HeLa_Y27632-10uM-45min_K1-A488-TLN-A594_100xLambda_300ms_ND_04_02-4.tif	0.3		18	160623_Ni_HeLa_Y27632-10uM-45min_K1-A488-TLN-A594_100xLambda_300ms_ND_04_04-4.tif	0.3		18	160623_Ni_HeLa_Y27632-10uM-45min_K1-A488-TLN-A594_100xLambda_300ms_ND_04_05-4.tif	0.2		18	160623_Ni_HeLa_Y27632-10uM-45min_K1-A488-TLN-A594_100xLambda_300ms_ND_04_06-4.tif	0.4		18	160623_Ni_HeLa_Y27632-10uM-45min_K1-A488-TLN-A594_100xLambda_300ms_ND_04_07-4.tif	0.4
				19	160623_Ni_HeLa_Y27632-10uM-45min_K1-A488-TLN-A594_100xLambda_300ms_ND_04_03-4.tif	0.6		19	160623_Ni_HeLa_Y27632-10uM-45min_K1-A488-TLN-A594_100xLambda_300ms_ND_04_01-4.tif	0.2		19	160623_Ni_HeLa_Y27632-10uM-45min_K1-A488-TLN-A594_100xLambda_300ms_ND_04_02-4.tif	0.3		19	160623_Ni_HeLa_Y27632-10uM-45min_K1-A488-TLN-A594_100xLambda_300ms_ND_04_04-4.tif	0.5		19	160623_Ni_HeLa_Y27632-10uM-45min_K1-A488-TLN-A594_100xLambda_300ms_ND_04_05-4.tif	0.3		19	160623_Ni_HeLa_Y27632-10uM-45min_K1-A488-TLN-A594_100xLambda_300ms_ND_04_06-4.tif	0.2		19	160623_Ni_HeLa_Y27632-10uM-45min_K1-A488-TLN-A594_100xLambda_300ms_ND_04_07-4.tif	0.5
				20	160623_Ni_HeLa_Y27632-10uM-45min_K1-A488-TLN-A594_100xLambda_300ms_ND_04_03-4.tif	0.3		20	160623_Ni_HeLa_Y27632-10uM-45min_K1-A488-TLN-A594_100xLambda_300ms_ND_04_01-4.tif	1.2		20	160623_Ni_HeLa_Y27632-10uM-45min_K1-A488-TLN-A594_100xLambda_300ms_ND_04_02-4.tif	0.4		20	160623_Ni_HeLa_Y27632-10uM-45min_K1-A488-TLN-A594_100xLambda_300ms_ND_04_04-4.tif	0.3		20	160623_Ni_HeLa_Y27632-10uM-45min_K1-A488-TLN-A594_100xLambda_300ms_ND_04_05-4.tif	0.3		20	160623_Ni_HeLa_Y27632-10uM-45min_K1-A488-TLN-A594_100xLambda_300ms_ND_04_06-4.tif	0.3		20	160623_Ni_HeLa_Y27632-10uM-45min_K1-A488-TLN-A594_100xLambda_300ms_ND_04_07-4.tif	0.5
				21	160623_Ni_HeLa_Y27632-10uM-45min_K1-A488-TLN-A594_100xLambda_300ms_ND_04_03-4.tif	0.3		21	160623_Ni_HeLa_Y27632-10uM-45min_K1-A488-TLN-A594_100xLambda_300ms_ND_04_01-4.tif	0.5		21	160623_Ni_HeLa_Y27632-10uM-45min_K1-A488-TLN-A594_100xLambda_300ms_ND_04_02-4.tif	0.3		21	160623_Ni_HeLa_Y27632-10uM-45min_K1-A488-TLN-A594_100xLambda_300ms_ND_04_04-4.tif	0.2		21	160623_Ni_HeLa_Y27632-10uM-45min_K1-A488-TLN-A594_100xLambda_300ms_ND_04_05-4.tif	0.3		21	160623_Ni_HeLa_Y27632-10uM-45min_K1-A488-TLN-A594_100xLambda_300ms_ND_04_06-4.tif	0.3		21	160623_Ni_HeLa_Y27632-10uM-45min_K1-A488-TLN-A594_100xLambda_300ms_ND_04_07-4.tif	1.1
				22	160623_Ni_HeLa_Y27632-10uM-45min_K1-A488-TLN-A594_100xLambda_300ms_ND_04_03-4.tif	0.5		22	160623_Ni_HeLa_Y27632-10uM-45min_K1-A488-TLN-A594_100xLambda_300ms_ND_04_01-4.tif	0.3		22	160623_Ni_HeLa_Y27632-10uM-45min_K1-A488-TLN-A594_100xLambda_300ms_ND_04_02-4.tif	0.4		22	160623_Ni_HeLa_Y27632-10uM-45min_K1-A488-TLN-A594_100xLambda_300ms_ND_04_04-4.tif	0.3		22	160623_Ni_HeLa_Y27632-10uM-45min_K1-A488-TLN-A594_100xLambda_300ms_ND_04_05-4.tif	0.3		22	160623_Ni_HeLa_Y27632-10uM-45min_K1-A488-TLN-A594_100xLambda_300ms_ND_04_06-4.tif	0.5		22	160623_Ni_HeLa_Y27632-10uM-45min_K1-A488-TLN-A594_100xLambda_300ms_ND_04_07-4.tif	0.6
				23	160623_Ni_HeLa_Y27632-10uM-45min_K1-A488-TLN-A594_100xLambda_300ms_ND_04_03-4.tif	1.4		23	160623_Ni_HeLa_Y27632-10uM-45min_K1-A488-TLN-A594_100xLambda_300ms_ND_04_01-4.tif	0.2		23	160623_Ni_HeLa_Y27632-10uM-45min_K1-A488-TLN-A594_100xLambda_300ms_ND_04_02-4.tif	0.4		23	160623_Ni_HeLa_Y27632-10uM-45min_K1-A488-TLN-A594_100xLambda_300ms_ND_04_04-4.tif	0.2		23	160623_Ni_HeLa_Y27632-10uM-45min_K1-A488-TLN-A594_100xLambda_300ms_ND_04_05-4.tif	0.3		23	160623_Ni_HeLa_Y27632-10uM-45min_K1-A488-TLN-A594_100xLambda_300ms_ND_04_06-4.tif	0.7		23	160623_Ni_HeLa_Y27632-10uM-45min_K1-A488-TLN-A594_100xLambda_300ms_ND_04_07-4.tif	0.6
				24	160623_Ni_HeLa_Y27632-10uM-45min_K1-A488-TLN-A594_100xLambda_300ms_ND_04_03-4.tif	0.4		24	160623_Ni_HeLa_Y27632-10uM-45min_K1-A488-TLN-A594_100xLambda_300ms_ND_04_01-4.tif	0.7		24	160623_Ni_HeLa_Y27632-10uM-45min_K1-A488-TLN-A594_100xLambda_300ms_ND_04_02-4.tif	0.3		24	160623_Ni_HeLa_Y27632-10uM-45min_K1-A488-TLN-A594_100xLambda_300ms_ND_04_04-4.tif	0.3		24	160623_Ni_HeLa_Y27632-10uM-45min_K1-A488-TLN-A594_100xLambda_300ms_ND_04_05-4.tif	0.4		24	160623_Ni_HeLa_Y27632-10uM-45min_K1-A488-TLN-A594_100xLambda_300ms_ND_04_06-4.tif	0.3		24	160623_Ni_HeLa_Y27632-10uM-45min_K1-A488-TLN-A594_100xLambda_300ms_ND_04_07-4.tif	0.5
				25	160623_Ni_HeLa_Y27632-10uM-45min_K1-A488-TLN-A594_100xLambda_300ms_ND_04_03-4.tif	0.3		25	160623_Ni_HeLa_Y27632-10uM-45min_K1-A488-TLN-A594_100xLambda_300ms_ND_04_01-4.tif	0.6		25	160623_Ni_HeLa_Y27632-10uM-45min_K1-A488-TLN-A594_100xLambda_300ms_ND_04_02-4.tif	0.2		25	160623_Ni_HeLa_Y27632-10uM-45min_K1-A488-TLN-A594_100xLambda_300ms_ND_04_04-4.tif	0.2		25	160623_Ni_HeLa_Y27632-10uM-45min_K1-A488-TLN-A594_100xLambda_300ms_ND_04_05-4.tif	0.2		25	160623_Ni_HeLa_Y27632-10uM-45min_K1-A488-TLN-A594_100xLambda_300ms_ND_04_06-4.tif	1.2		25	160623_Ni_HeLa_Y27632-10uM-45min_K1-A488-TLN-A594_100xLambda_300ms_ND_04_07-4.tif	0.7
				26	160623_Ni_HeLa_Y27632-10uM-45min_K1-A488-TLN-A594_100xLambda_300ms_ND_04_03-4.tif	1.5		26	160623_Ni_HeLa_Y27632-10uM-45min_K1-A488-TLN-A594_100xLambda_300ms_ND_04_01-4.tif	0.2		26	160623_Ni_HeLa_Y27632-10uM-45min_K1-A488-TLN-A594_100xLambda_300ms_ND_04_02-4.tif	0.4		26	160623_Ni_HeLa_Y27632-10uM-45min_K1-A488-TLN-A594_100xLambda_300ms_ND_04_04-4.tif	0.3		26	160623_Ni_HeLa_Y27632-10uM-45min_K1-A488-TLN-A594_100xLambda_300ms_ND_04_05-4.tif	0.3		26	160623_Ni_HeLa_Y27632-10uM-45min_K1-A488-TLN-A594_100xLambda_300ms_ND_04_06-4.tif	0.3		26	160623_Ni_HeLa_Y27632-10uM-45min_K1-A488-TLN-A594_100xLambda_300ms_ND_04_07-4.tif	0.4
				27	160623_Ni_HeLa_Y27632-10uM-45min_K1-A488-TLN-A594_100xLambda_300ms_ND_04_03-4.tif	1		27	160623_Ni_HeLa_Y27632-10uM-45min_K1-A488-TLN-A594_100xLambda_300ms_ND_04_01-4.tif	0.2		27	160623_Ni_HeLa_Y27632-10uM-45min_K1-A488-TLN-A594_100xLambda_300ms_ND_04_02-4.tif	0.4		27	160623_Ni_HeLa_Y27632-10uM-45min_K1-A488-TLN-A594_100xLambda_300ms_ND_04_04-4.tif	0.3		27	160623_Ni_HeLa_Y27632-10uM-45min_K1-A488-TLN-A594_100xLambda_300ms_ND_04_05-4.tif	0.4		27	160623_Ni_HeLa_Y27632-10uM-45min_K1-A488-TLN-A594_100xLambda_300ms_ND_04_06-4.tif	0.7		27	160623_Ni_HeLa_Y27632-10uM-45min_K1-A488-TLN-A594_100xLambda_300ms_ND_04_07-4.tif	1.9
				28	160623_Ni_HeLa_Y27632-10uM-45min_K1-A488-TLN-A594_100xLambda_300ms_ND_04_03-4.tif	0.4		28	160623_Ni_HeLa_Y27632-10uM-45min_K1-A488-TLN-A594_100xLambda_300ms_ND_04_01-4.tif	0.6		28	160623_Ni_HeLa_Y27632-10uM-45min_K1-A488-TLN-A594_100xLambda_300ms_ND_04_02-4.tif	0.9		28	160623_Ni_HeLa_Y27632-10uM-45min_K1-A488-TLN-A594_100xLambda_300ms_ND_04_04-4.tif	0.3		28	160623_Ni_HeLa_Y27632-10uM-45min_K1-A488-TLN-A594_100xLambda_300ms_ND_04_05-4.tif	0.4		28	160623_Ni_HeLa_Y27632-10uM-45min_K1-A488-TLN-A594_100xLambda_300ms_ND_04_06-4.tif	0.3		28	160623_Ni_HeLa_Y27632-10uM-45min_K1-A488-TLN-A594_100xLambda_300ms_ND_04_07-4.tif	0.3
				29	160623_Ni_HeLa_Y27632-10uM-45min_K1-A488-TLN-A594_100xLambda_300ms_ND_04_03-4.tif	0.2		29	160623_Ni_HeLa_Y27632-10uM-45min_K1-A488-TLN-A594_100xLambda_300ms_ND_04_01-4.tif	0.3		29	160623_Ni_HeLa_Y27632-10uM-45min_K1-A488-TLN-A594_100xLambda_300ms_ND_04_02-4.tif	0.4		29	160623_Ni_HeLa_Y27632-10uM-45min_K1-A488-TLN-A594_100xLambda_300ms_ND_04_04-4.tif	0.2		29	160623_Ni_HeLa_Y27632-10uM-45min_K1-A488-TLN-A594_100xLambda_300ms_ND_04_05-4.tif	0.8		29	160623_Ni_HeLa_Y27632-10uM-45min_K1-A488-TLN-A594_100xLambda_300ms_ND_04_06-4.tif	0.5		29	160623_Ni_HeLa_Y27632-10uM-45min_K1-A488-TLN-A594_100xLambda_300ms_ND_04_07-4.tif	0.3
				30	160623_Ni_HeLa_Y27632-10uM-45min_K1-A488-TLN-A594_100xLambda_300ms_ND_04_03-4.tif	0.7		30	160623_Ni_HeLa_Y27632-10uM-45min_K1-A488-TLN-A594_100xLambda_300ms_ND_04_01-4.tif	0.4		30	160623_Ni_HeLa_Y27632-10uM-45min_K1-A488-TLN-A594_100xLambda_300ms_ND_04_02-4.tif	0.3		30	160623_Ni_HeLa_Y27632-10uM-45min_K1-A488-TLN-A594_100xLambda_300ms_ND_04_04-4.tif	0.6		30	160623_Ni_HeLa_Y27632-10uM-45min_K1-A488-TLN-A594_100xLambda_300ms_ND_04_05-4.tif	1.3		30	160623_Ni_HeLa_Y27632-10uM-45min_K1-A488-TLN-A594_100xLambda_300ms_ND_04_06-4.tif	0.3		30	160623_Ni_HeLa_Y27632-10uM-45min_K1-A488-TLN-A594_100xLambda_300ms_ND_04_07-4.tif	0.3
				31	160623_Ni_HeLa_Y27632-10uM-45min_K1-A488-TLN-A594_100xLambda_300ms_ND_04_03-4.tif	0.6		31	160623_Ni_HeLa_Y27632-10uM-45min_K1-A488-TLN-A594_100xLambda_300ms_ND_04_01-4.tif	0.2		31	160623_Ni_HeLa_Y27632-10uM-45min_K1-A488-TLN-A594_100xLambda_300ms_ND_04_02-4.tif	0.3		31	160623_Ni_HeLa_Y27632-10uM-45min_K1-A488-TLN-A594_100xLambda_300ms_ND_04_04-4.tif	0.8		31	160623_Ni_HeLa_Y27632-10uM-45min_K1-A488-TLN-A594_100xLambda_300ms_ND_04_05-4.tif	0.3		31	160623_Ni_HeLa_Y27632-10uM-45min_K1-A488-TLN-A594_100xLambda_300ms_ND_04_06-4.tif	0.5		31	160623_Ni_HeLa_Y27632-10uM-45min_K1-A488-TLN-A594_100xLambda_300ms_ND_04_07-4.tif	0.2
				32	160623_Ni_HeLa_Y27632-10uM-45min_K1-A488-TLN-A594_100xLambda_300ms_ND_04_03-4.tif	0.2		32	160623_Ni_HeLa_Y27632-10uM-45min_K1-A488-TLN-A594_100xLambda_300ms_ND_04_01-4.tif	0.3		32	160623_Ni_HeLa_Y27632-10uM-45min_K1-A488-TLN-A594_100xLambda_300ms_ND_04_02-4.tif	0.4		32	160623_Ni_HeLa_Y27632-10uM-45min_K1-A488-TLN-A594_100xLambda_300ms_ND_04_04-4.tif	0.7		32	160623_Ni_HeLa_Y27632-10uM-45min_K1-A488-TLN-A594_100xLambda_300ms_ND_04_05-4.tif	0.5		32	160623_Ni_HeLa_Y27632-10uM-45min_K1-A488-TLN-A594_100xLambda_300ms_ND_04_06-4.tif	0.3		32	160623_Ni_HeLa_Y27632-10uM-45min_K1-A488-TLN-A594_100xLambda_300ms_ND_04_07-4.tif	0.6
				33	160623_Ni_HeLa_Y27632-10uM-45min_K1-A488-TLN-A594_100xLambda_300ms_ND_04_03-4.tif	0.3		33	160623_Ni_HeLa_Y27632-10uM-45min_K1-A488-TLN-A594_100xLambda_300ms_ND_04_01-4.tif	0.2		33	160623_Ni_HeLa_Y27632-10uM-45min_K1-A488-TLN-A594_100xLambda_300ms_ND_04_02-4.tif	0.3		33	160623_Ni_HeLa_Y27632-10uM-45min_K1-A488-TLN-A594_100xLambda_300ms_ND_04_04-4.tif	0.5		33	160623_Ni_HeLa_Y27632-10uM-45min_K1-A488-TLN-A594_100xLambda_300ms_ND_04_05-4.tif	0.3		33	160623_Ni_HeLa_Y27632-10uM-45min_K1-A488-TLN-A594_100xLambda_300ms_ND_04_06-4.tif	0.5		33	160623_Ni_HeLa_Y27632-10uM-45min_K1-A488-TLN-A594_100xLambda_300ms_ND_04_07-4.tif	0.3
				34	160623_Ni_HeLa_Y27632-10uM-45min_K1-A488-TLN-A594_100xLambda_300ms_ND_04_03-4.tif	0.3		34	160623_Ni_HeLa_Y27632-10uM-45min_K1-A488-TLN-A594_100xLambda_300ms_ND_04_01-4.tif	0.3		34	160623_Ni_HeLa_Y27632-10uM-45min_K1-A488-TLN-A594_100xLambda_300ms_ND_04_02-4.tif	0.6		34	160623_Ni_HeLa_Y27632-10uM-45min_K1-A488-TLN-A594_100xLambda_300ms_ND_04_04-4.tif	0.3		34	160623_Ni_HeLa_Y27632-10uM-45min_K1-A488-TLN-A594_100xLambda_300ms_ND_04_05-4.tif	1.2		34	160623_Ni_HeLa_Y27632-10uM-45min_K1-A488-TLN-A594_100xLambda_300ms_ND_04_06-4.tif	0.5		34	160623_Ni_HeLa_Y27632-10uM-45min_K1-A488-TLN-A594_100xLambda_300ms_ND_04_07-4.tif	0.3
				35	160623_Ni_HeLa_Y27632-10uM-45min_K1-A488-TLN-A594_100xLambda_300ms_ND_04_03-4.tif	0.5		35	160623_Ni_HeLa_Y27632-10uM-45min_K1-A488-TLN-A594_100xLambda_300ms_ND_04_01-4.tif	0.5		35	160623_Ni_HeLa_Y27632-10uM-45min_K1-A488-TLN-A594_100xLambda_300ms_ND_04_02-4.tif	0.5		35	160623_Ni_HeLa_Y27632-10uM-45min_K1-A488-TLN-A594_100xLambda_300ms_ND_04_04-4.tif	0.2		35	160623_Ni_HeLa_Y27632-10uM-45min_K1-A488-TLN-A594_100xLambda_300ms_ND_04_05-4.tif	0.6		35	160623_Ni_HeLa_Y27632-10uM-45min_K1-A488-TLN-A594_100xLambda_300ms_ND_04_06-4.tif	0.2		35	160623_Ni_HeLa_Y27632-10uM-45min_K1-A488-TLN-A594_100xLambda_300ms_ND_04_07-4.tif	0.9
				36	160623_Ni_HeLa_Y27632-10uM-45min_K1-A488-TLN-A594_100xLambda_300ms_ND_04_03-4.tif	0.3		36	160623_Ni_HeLa_Y27632-10uM-45min_K1-A488-TLN-A594_100xLambda_300ms_ND_04_01-4.tif	0.3		36	160623_Ni_HeLa_Y27632-10uM-45min_K1-A488-TLN-A594_100xLambda_300ms_ND_04_02-4.tif	0.2		36	160623_Ni_HeLa_Y27632-10uM-45min_K1-A488-TLN-A594_100xLambda_300ms_ND_04_04-4.tif	0.3		36	160623_Ni_HeLa_Y27632-10uM-45min_K1-A488-TLN-A594_100xLambda_300ms_ND_04_05-4.tif	0.3		36	160623_Ni_HeLa_Y27632-10uM-45min_K1-A488-TLN-A594_100xLambda_300ms_ND_04_06-4.tif	0.5		36	160623_Ni_HeLa_Y27632-10uM-45min_K1-A488-TLN-A594_100xLambda_300ms_ND_04_07-4.tif	0.3
				37	160623_Ni_HeLa_Y27632-10uM-45min_K1-A488-TLN-A594_100xLambda_300ms_ND_04_03-4.tif	0.3		37	160623_Ni_HeLa_Y27632-10uM-45min_K1-A488-TLN-A594_100xLambda_300ms_ND_04_01-4.tif	0.4		37	160623_Ni_HeLa_Y27632-10uM-45min_K1-A488-TLN-A594_100xLambda_300ms_ND_04_02-4.tif	0.2		37	160623_Ni_HeLa_Y27632-10uM-45min_K1-A488-TLN-A594_100xLambda_300ms_ND_04_04-4.tif	0.7		37	160623_Ni_HeLa_Y27632-10uM-45min_K1-A488-TLN-A594_100xLambda_300ms_ND_04_05-4.tif	0.2		37	160623_Ni_HeLa_Y27632-10uM-45min_K1-A488-TLN-A594_100xLambda_300ms_ND_04_06-4.tif	1		37	160623_Ni_HeLa_Y27632-10uM-45min_K1-A488-TLN-A594_100xLambda_300ms_ND_04_07-4.tif	1.5
				38	160623_Ni_HeLa_Y27632-10uM-45min_K1-A488-TLN-A594_100xLambda_300ms_ND_04_03-4.tif	0.2		38	160623_Ni_HeLa_Y27632-10uM-45min_K1-A488-TLN-A594_100xLambda_300ms_ND_04_01-4.tif	1.1		38	160623_Ni_HeLa_Y27632-10uM-45min_K1-A488-TLN-A594_100xLambda_300ms_ND_04_02-4.tif	0.4		38	160623_Ni_HeLa_Y27632-10uM-45min_K1-A488-TLN-A594_100xLambda_300ms_ND_04_04-4.tif	0.3						38	160623_Ni_HeLa_Y27632-10uM-45min_K1-A488-TLN-A594_100xLambda_300ms_ND_04_06-4.tif	1		38	160623_Ni_HeLa_Y27632-10uM-45min_K1-A488-TLN-A594_100xLambda_300ms_ND_04_07-4.tif	0.2
				39	160623_Ni_HeLa_Y27632-10uM-45min_K1-A488-TLN-A594_100xLambda_300ms_ND_04_03-4.tif	0.3		39	160623_Ni_HeLa_Y27632-10uM-45min_K1-A488-TLN-A594_100xLambda_300ms_ND_04_01-4.tif	0.5		39	160623_Ni_HeLa_Y27632-10uM-45min_K1-A488-TLN-A594_100xLambda_300ms_ND_04_02-4.tif	0.4		39	160623_Ni_HeLa_Y27632-10uM-45min_K1-A488-TLN-A594_100xLambda_300ms_ND_04_04-4.tif	0.3						39	160623_Ni_HeLa_Y27632-10uM-45min_K1-A488-TLN-A594_100xLambda_300ms_ND_04_06-4.tif	0.4		39	160623_Ni_HeLa_Y27632-10uM-45min_K1-A488-TLN-A594_100xLambda_300ms_ND_04_07-4.tif	0.5
				40	160623_Ni_HeLa_Y27632-10uM-45min_K1-A488-TLN-A594_100xLambda_300ms_ND_04_03-4.tif	0.3		40	160623_Ni_HeLa_Y27632-10uM-45min_K1-A488-TLN-A594_100xLambda_300ms_ND_04_01-4.tif	0.6		40	160623_Ni_HeLa_Y27632-10uM-45min_K1-A488-TLN-A594_100xLambda_300ms_ND_04_02-4.tif	0.5										40	160623_Ni_HeLa_Y27632-10uM-45min_K1-A488-TLN-A594_100xLambda_300ms_ND_04_06-4.tif	0.3		40	160623_Ni_HeLa_Y27632-10uM-45min_K1-A488-TLN-A594_100xLambda_300ms_ND_04_07-4.tif	0.5
				41	160623_Ni_HeLa_Y27632-10uM-45min_K1-A488-TLN-A594_100xLambda_300ms_ND_04_03-4.tif	0.5		41	160623_Ni_HeLa_Y27632-10uM-45min_K1-A488-TLN-A594_100xLambda_300ms_ND_04_01-4.tif	0.6		41	160623_Ni_HeLa_Y27632-10uM-45min_K1-A488-TLN-A594_100xLambda_300ms_ND_04_02-4.tif	0.8										41	160623_Ni_HeLa_Y27632-10uM-45min_K1-A488-TLN-A594_100xLambda_300ms_ND_04_06-4.tif	0.2		41	160623_Ni_HeLa_Y27632-10uM-45min_K1-A488-TLN-A594_100xLambda_300ms_ND_04_07-4.tif	0.2
				42	160623_Ni_HeLa_Y27632-10uM-45min_K1-A488-TLN-A594_100xLambda_300ms_ND_04_03-4.tif	0.2		42	160623_Ni_HeLa_Y27632-10uM-45min_K1-A488-TLN-A594_100xLambda_300ms_ND_04_01-4.tif	0.2		42	160623_Ni_HeLa_Y27632-10uM-45min_K1-A488-TLN-A594_100xLambda_300ms_ND_04_02-4.tif	0.4										42	160623_Ni_HeLa_Y27632-10uM-45min_K1-A488-TLN-A594_100xLambda_300ms_ND_04_06-4.tif	0.4		42	160623_Ni_HeLa_Y27632-10uM-45min_K1-A488-TLN-A594_100xLambda_300ms_ND_04_07-4.tif	0.2
				43	160623_Ni_HeLa_Y27632-10uM-45min_K1-A488-TLN-A594_100xLambda_300ms_ND_04_03-4.tif	0.5		43	160623_Ni_HeLa_Y27632-10uM-45min_K1-A488-TLN-A594_100xLambda_300ms_ND_04_01-4.tif	0.2		43	160623_Ni_HeLa_Y27632-10uM-45min_K1-A488-TLN-A594_100xLambda_300ms_ND_04_02-4.tif	0.3										43	160623_Ni_HeLa_Y27632-10uM-45min_K1-A488-TLN-A594_100xLambda_300ms_ND_04_06-4.tif	0.4		43	160623_Ni_HeLa_Y27632-10uM-45min_K1-A488-TLN-A594_100xLambda_300ms_ND_04_07-4.tif	1.8
				44	160623_Ni_HeLa_Y27632-10uM-45min_K1-A488-TLN-A594_100xLambda_300ms_ND_04_03-4.tif	0.3		44	160623_Ni_HeLa_Y27632-10uM-45min_K1-A488-TLN-A594_100xLambda_300ms_ND_04_01-4.tif	0.5		44	160623_Ni_HeLa_Y27632-10uM-45min_K1-A488-TLN-A594_100xLambda_300ms_ND_04_02-4.tif	0.2										44	160623_Ni_HeLa_Y27632-10uM-45min_K1-A488-TLN-A594_100xLambda_300ms_ND_04_06-4.tif	0.3		44	160623_Ni_HeLa_Y27632-10uM-45min_K1-A488-TLN-A594_100xLambda_300ms_ND_04_07-4.tif	0.5
				45	160623_Ni_HeLa_Y27632-10uM-45min_K1-A488-TLN-A594_100xLambda_300ms_ND_04_03-4.tif	0.3		45	160623_Ni_HeLa_Y27632-10uM-45min_K1-A488-TLN-A594_100xLambda_300ms_ND_04_01-4.tif	0.4		45	160623_Ni_HeLa_Y27632-10uM-45min_K1-A488-TLN-A594_100xLambda_300ms_ND_04_02-4.tif	0.2										45	160623_Ni_HeLa_Y27632-10uM-45min_K1-A488-TLN-A594_100xLambda_300ms_ND_04_06-4.tif	0.3		45	160623_Ni_HeLa_Y27632-10uM-45min_K1-A488-TLN-A594_100xLambda_300ms_ND_04_07-4.tif	0.2
				46	160623_Ni_HeLa_Y27632-10uM-45min_K1-A488-TLN-A594_100xLambda_300ms_ND_04_03-4.tif	0.4		46	160623_Ni_HeLa_Y27632-10uM-45min_K1-A488-TLN-A594_100xLambda_300ms_ND_04_01-4.tif	0.3		46	160623_Ni_HeLa_Y27632-10uM-45min_K1-A488-TLN-A594_100xLambda_300ms_ND_04_02-4.tif	0.3										46	160623_Ni_HeLa_Y27632-10uM-45min_K1-A488-TLN-A594_100xLambda_300ms_ND_04_06-4.tif	0.3		46	160623_Ni_HeLa_Y27632-10uM-45min_K1-A488-TLN-A594_100xLambda_300ms_ND_04_07-4.tif	0.2
				47	160623_Ni_HeLa_Y27632-10uM-45min_K1-A488-TLN-A594_100xLambda_300ms_ND_04_03-4.tif	0.8						47	160623_Ni_HeLa_Y27632-10uM-45min_K1-A488-TLN-A594_100xLambda_300ms_ND_04_02-4.tif	0.5										47	160623_Ni_HeLa_Y27632-10uM-45min_K1-A488-TLN-A594_100xLambda_300ms_ND_04_06-4.tif	2		47	160623_Ni_HeLa_Y27632-10uM-45min_K1-A488-TLN-A594_100xLambda_300ms_ND_04_07-4.tif	0.5
				48	160623_Ni_HeLa_Y27632-10uM-45min_K1-A488-TLN-A594_100xLambda_300ms_ND_04_03-4.tif	0.3						48	160623_Ni_HeLa_Y27632-10uM-45min_K1-A488-TLN-A594_100xLambda_300ms_ND_04_02-4.tif	0.4										48	160623_Ni_HeLa_Y27632-10uM-45min_K1-A488-TLN-A594_100xLambda_300ms_ND_04_06-4.tif	0.4		48	160623_Ni_HeLa_Y27632-10uM-45min_K1-A488-TLN-A594_100xLambda_300ms_ND_04_07-4.tif	1
				49	160623_Ni_HeLa_Y27632-10uM-45min_K1-A488-TLN-A594_100xLambda_300ms_ND_04_03-4.tif	0.3						49	160623_Ni_HeLa_Y27632-10uM-45min_K1-A488-TLN-A594_100xLambda_300ms_ND_04_02-4.tif	0.3										49	160623_Ni_HeLa_Y27632-10uM-45min_K1-A488-TLN-A594_100xLambda_300ms_ND_04_06-4.tif	0.3		49	160623_Ni_HeLa_Y27632-10uM-45min_K1-A488-TLN-A594_100xLambda_300ms_ND_04_07-4.tif	0.5
				50	160623_Ni_HeLa_Y27632-10uM-45min_K1-A488-TLN-A594_100xLambda_300ms_ND_04_03-4.tif	0.3						50	160623_Ni_HeLa_Y27632-10uM-45min_K1-A488-TLN-A594_100xLambda_300ms_ND_04_02-4.tif	0.5										50	160623_Ni_HeLa_Y27632-10uM-45min_K1-A488-TLN-A594_100xLambda_300ms_ND_04_06-4.tif	0.6		50	160623_Ni_HeLa_Y27632-10uM-45min_K1-A488-TLN-A594_100xLambda_300ms_ND_04_07-4.tif	0.3
				51	160623_Ni_HeLa_Y27632-10uM-45min_K1-A488-TLN-A594_100xLambda_300ms_ND_04_03-4.tif	0.6																		51	160623_Ni_HeLa_Y27632-10uM-45min_K1-A488-TLN-A594_100xLambda_300ms_ND_04_06-4.tif	0.3		51	160623_Ni_HeLa_Y27632-10uM-45min_K1-A488-TLN-A594_100xLambda_300ms_ND_04_07-4.tif	0.4
				52	160623_Ni_HeLa_Y27632-10uM-45min_K1-A488-TLN-A594_100xLambda_300ms_ND_04_03-4.tif	0.2																		52	160623_Ni_HeLa_Y27632-10uM-45min_K1-A488-TLN-A594_100xLambda_300ms_ND_04_06-4.tif	0.5		52	160623_Ni_HeLa_Y27632-10uM-45min_K1-A488-TLN-A594_100xLambda_300ms_ND_04_07-4.tif	0.4
				53	160623_Ni_HeLa_Y27632-10uM-45min_K1-A488-TLN-A594_100xLambda_300ms_ND_04_03-4.tif	0.3																		53	160623_Ni_HeLa_Y27632-10uM-45min_K1-A488-TLN-A594_100xLambda_300ms_ND_04_06-4.tif	0.4		53	160623_Ni_HeLa_Y27632-10uM-45min_K1-A488-TLN-A594_100xLambda_300ms_ND_04_07-4.tif	0.2
				54	160623_Ni_HeLa_Y27632-10uM-45min_K1-A488-TLN-A594_100xLambda_300ms_ND_04_03-4.tif	0.3																		54	160623_Ni_HeLa_Y27632-10uM-45min_K1-A488-TLN-A594_100xLambda_300ms_ND_04_06-4.tif	0.7		54	160623_Ni_HeLa_Y27632-10uM-45min_K1-A488-TLN-A594_100xLambda_300ms_ND_04_07-4.tif	0.2
				55	160623_Ni_HeLa_Y27632-10uM-45min_K1-A488-TLN-A594_100xLambda_300ms_ND_04_03-4.tif	0.2																		55	160623_Ni_HeLa_Y27632-10uM-45min_K1-A488-TLN-A594_100xLambda_300ms_ND_04_06-4.tif	0.9		55	160623_Ni_HeLa_Y27632-10uM-45min_K1-A488-TLN-A594_100xLambda_300ms_ND_04_07-4.tif	0.4
				56	160623_Ni_HeLa_Y27632-10uM-45min_K1-A488-TLN-A594_100xLambda_300ms_ND_04_03-4.tif	1.5																		56	160623_Ni_HeLa_Y27632-10uM-45min_K1-A488-TLN-A594_100xLambda_300ms_ND_04_06-4.tif	0.2		56	160623_Ni_HeLa_Y27632-10uM-45min_K1-A488-TLN-A594_100xLambda_300ms_ND_04_07-4.tif	0.7
				57	160623_Ni_HeLa_Y27632-10uM-45min_K1-A488-TLN-A594_100xLambda_300ms_ND_04_03-4.tif	0.2																		57	160623_Ni_HeLa_Y27632-10uM-45min_K1-A488-TLN-A594_100xLambda_300ms_ND_04_06-4.tif	0.8		57	160623_Ni_HeLa_Y27632-10uM-45min_K1-A488-TLN-A594_100xLambda_300ms_ND_04_07-4.tif	0.4
				58	160623_Ni_HeLa_Y27632-10uM-45min_K1-A488-TLN-A594_100xLambda_300ms_ND_04_03-4.tif	0.3																		58	160623_Ni_HeLa_Y27632-10uM-45min_K1-A488-TLN-A594_100xLambda_300ms_ND_04_06-4.tif	1.6		58	160623_Ni_HeLa_Y27632-10uM-45min_K1-A488-TLN-A594_100xLambda_300ms_ND_04_07-4.tif	0.2
				59	160623_Ni_HeLa_Y27632-10uM-45min_K1-A488-TLN-A594_100xLambda_300ms_ND_04_03-4.tif	0.3																		59	160623_Ni_HeLa_Y27632-10uM-45min_K1-A488-TLN-A594_100xLambda_300ms_ND_04_06-4.tif	0.3		59	160623_Ni_HeLa_Y27632-10uM-45min_K1-A488-TLN-A594_100xLambda_300ms_ND_04_07-4.tif	0.4
				60	160623_Ni_HeLa_Y27632-10uM-45min_K1-A488-TLN-A594_100xLambda_300ms_ND_04_03-4.tif	0.5																		60	160623_Ni_HeLa_Y27632-10uM-45min_K1-A488-TLN-A594_100xLambda_300ms_ND_04_06-4.tif	0.4		60	160623_Ni_HeLa_Y27632-10uM-45min_K1-A488-TLN-A594_100xLambda_300ms_ND_04_07-4.tif	0.3
				61	160623_Ni_HeLa_Y27632-10uM-45min_K1-A488-TLN-A594_100xLambda_300ms_ND_04_03-4.tif	0.2																		61	160623_Ni_HeLa_Y27632-10uM-45min_K1-A488-TLN-A594_100xLambda_300ms_ND_04_06-4.tif	0.3
				62	160623_Ni_HeLa_Y27632-10uM-45min_K1-A488-TLN-A594_100xLambda_300ms_ND_04_03-4.tif	0.3																		62	160623_Ni_HeLa_Y27632-10uM-45min_K1-A488-TLN-A594_100xLambda_300ms_ND_04_06-4.tif	0.9
				63	160623_Ni_HeLa_Y27632-10uM-45min_K1-A488-TLN-A594_100xLambda_300ms_ND_04_03-4.tif	0.4																		63	160623_Ni_HeLa_Y27632-10uM-45min_K1-A488-TLN-A594_100xLambda_300ms_ND_04_06-4.tif	0.5
				64	160623_Ni_HeLa_Y27632-10uM-45min_K1-A488-TLN-A594_100xLambda_300ms_ND_04_03-4.tif	0.2																		64	160623_Ni_HeLa_Y27632-10uM-45min_K1-A488-TLN-A594_100xLambda_300ms_ND_04_06-4.tif	0.5
				65	160623_Ni_HeLa_Y27632-10uM-45min_K1-A488-TLN-A594_100xLambda_300ms_ND_04_03-4.tif	0.6																		65	160623_Ni_HeLa_Y27632-10uM-45min_K1-A488-TLN-A594_100xLambda_300ms_ND_04_06-4.tif	0.4
				66	160623_Ni_HeLa_Y27632-10uM-45min_K1-A488-TLN-A594_100xLambda_300ms_ND_04_03-4.tif	0.2																		66	160623_Ni_HeLa_Y27632-10uM-45min_K1-A488-TLN-A594_100xLambda_300ms_ND_04_06-4.tif	0.5
				67	160623_Ni_HeLa_Y27632-10uM-45min_K1-A488-TLN-A594_100xLambda_300ms_ND_04_03-4.tif	0.4																		67	160623_Ni_HeLa_Y27632-10uM-45min_K1-A488-TLN-A594_100xLambda_300ms_ND_04_06-4.tif	0.2
				68	160623_Ni_HeLa_Y27632-10uM-45min_K1-A488-TLN-A594_100xLambda_300ms_ND_04_03-4.tif	0.3																		68	160623_Ni_HeLa_Y27632-10uM-45min_K1-A488-TLN-A594_100xLambda_300ms_ND_04_06-4.tif	0.9
				69	160623_Ni_HeLa_Y27632-10uM-45min_K1-A488-TLN-A594_100xLambda_300ms_ND_04_03-4.tif	0.5																		69	160623_Ni_HeLa_Y27632-10uM-45min_K1-A488-TLN-A594_100xLambda_300ms_ND_04_06-4.tif	0.4
				70	160623_Ni_HeLa_Y27632-10uM-45min_K1-A488-TLN-A594_100xLambda_300ms_ND_04_03-4.tif	0.3																		70	160623_Ni_HeLa_Y27632-10uM-45min_K1-A488-TLN-A594_100xLambda_300ms_ND_04_06-4.tif	0.7
				71	160623_Ni_HeLa_Y27632-10uM-45min_K1-A488-TLN-A594_100xLambda_300ms_ND_04_03-4.tif	0.5																		71	160623_Ni_HeLa_Y27632-10uM-45min_K1-A488-TLN-A594_100xLambda_300ms_ND_04_06-4.tif	0.3
				72	160623_Ni_HeLa_Y27632-10uM-45min_K1-A488-TLN-A594_100xLambda_300ms_ND_04_03-4.tif	0.3																		72	160623_Ni_HeLa_Y27632-10uM-45min_K1-A488-TLN-A594_100xLambda_300ms_ND_04_06-4.tif	1
				73	160623_Ni_HeLa_Y27632-10uM-45min_K1-A488-TLN-A594_100xLambda_300ms_ND_04_03-4.tif	0.2																		73	160623_Ni_HeLa_Y27632-10uM-45min_K1-A488-TLN-A594_100xLambda_300ms_ND_04_06-4.tif	0.2
				74	160623_Ni_HeLa_Y27632-10uM-45min_K1-A488-TLN-A594_100xLambda_300ms_ND_04_03-4.tif	0.7																		74	160623_Ni_HeLa_Y27632-10uM-45min_K1-A488-TLN-A594_100xLambda_300ms_ND_04_06-4.tif	0.6
				75	160623_Ni_HeLa_Y27632-10uM-45min_K1-A488-TLN-A594_100xLambda_300ms_ND_04_03-4.tif	0.5																		75	160623_Ni_HeLa_Y27632-10uM-45min_K1-A488-TLN-A594_100xLambda_300ms_ND_04_06-4.tif	0.7
				76	160623_Ni_HeLa_Y27632-10uM-45min_K1-A488-TLN-A594_100xLambda_300ms_ND_04_03-4.tif	0.3																		76	160623_Ni_HeLa_Y27632-10uM-45min_K1-A488-TLN-A594_100xLambda_300ms_ND_04_06-4.tif	0.3
				77	160623_Ni_HeLa_Y27632-10uM-45min_K1-A488-TLN-A594_100xLambda_300ms_ND_04_03-4.tif	0.4																		77	160623_Ni_HeLa_Y27632-10uM-45min_K1-A488-TLN-A594_100xLambda_300ms_ND_04_06-4.tif	0.4
				78	160623_Ni_HeLa_Y27632-10uM-45min_K1-A488-TLN-A594_100xLambda_300ms_ND_04_03-4.tif	1																		78	160623_Ni_HeLa_Y27632-10uM-45min_K1-A488-TLN-A594_100xLambda_300ms_ND_04_06-4.tif	1.2
																								79	160623_Ni_HeLa_Y27632-10uM-45min_K1-A488-TLN-A594_100xLambda_300ms_ND_04_06-4.tif	0.4
																								80	160623_Ni_HeLa_Y27632-10uM-45min_K1-A488-TLN-A594_100xLambda_300ms_ND_04_06-4.tif	0.4
																								81	160623_Ni_HeLa_Y27632-10uM-45min_K1-A488-TLN-A594_100xLambda_300ms_ND_04_06-4.tif	0.2
																								82	160623_Ni_HeLa_Y27632-10uM-45min_K1-A488-TLN-A594_100xLambda_300ms_ND_04_06-4.tif	0.2
																								83	160623_Ni_HeLa_Y27632-10uM-45min_K1-A488-TLN-A594_100xLambda_300ms_ND_04_06-4.tif	0.3
																								84	160623_Ni_HeLa_Y27632-10uM-45min_K1-A488-TLN-A594_100xLambda_300ms_ND_04_06-4.tif	0.2
																								85	160623_Ni_HeLa_Y27632-10uM-45min_K1-A488-TLN-A594_100xLambda_300ms_ND_04_06-4.tif	0.2
																								86	160623_Ni_HeLa_Y27632-10uM-45min_K1-A488-TLN-A594_100xLambda_300ms_ND_04_06-4.tif	1
																								87	160623_Ni_HeLa_Y27632-10uM-45min_K1-A488-TLN-A594_100xLambda_300ms_ND_04_06-4.tif	0.2
																								88	160623_Ni_HeLa_Y27632-10uM-45min_K1-A488-TLN-A594_100xLambda_300ms_ND_04_06-4.tif	0.3
																								89	160623_Ni_HeLa_Y27632-10uM-45min_K1-A488-TLN-A594_100xLambda_300ms_ND_04_06-4.tif	0.3
																								90	160623_Ni_HeLa_Y27632-10uM-45min_K1-A488-TLN-A594_100xLambda_300ms_ND_04_06-4.tif	0.6
																								91	160623_Ni_HeLa_Y27632-10uM-45min_K1-A488-TLN-A594_100xLambda_300ms_ND_04_06-4.tif	0.3
																								92	160623_Ni_HeLa_Y27632-10uM-45min_K1-A488-TLN-A594_100xLambda_300ms_ND_04_06-4.tif	0.4
																								93	160623_Ni_HeLa_Y27632-10uM-45min_K1-A488-TLN-A594_100xLambda_300ms_ND_04_06-4.tif	0.2
																								94	160623_Ni_HeLa_Y27632-10uM-45min_K1-A488-TLN-A594_100xLambda_300ms_ND_04_06-4.tif	0.9
																								95	160623_Ni_HeLa_Y27632-10uM-45min_K1-A488-TLN-A594_100xLambda_300ms_ND_04_06-4.tif	0.3
																								96	160623_Ni_HeLa_Y27632-10uM-45min_K1-A488-TLN-A594_100xLambda_300ms_ND_04_06-4.tif	0.4
																								97	160623_Ni_HeLa_Y27632-10uM-45min_K1-A488-TLN-A594_100xLambda_300ms_ND_04_06-4.tif	1.6
																								98	160623_Ni_HeLa_Y27632-10uM-45min_K1-A488-TLN-A594_100xLambda_300ms_ND_04_06-4.tif	2.5
																								99	160623_Ni_HeLa_Y27632-10uM-45min_K1-A488-TLN-A594_100xLambda_300ms_ND_04_06-4.tif	0.3
																								100	160623_Ni_HeLa_Y27632-10uM-45min_K1-A488-TLN-A594_100xLambda_300ms_ND_04_06-4.tif	1.2
																								101	160623_Ni_HeLa_Y27632-10uM-45min_K1-A488-TLN-A594_100xLambda_300ms_ND_04_06-4.tif	0.3
																								102	160623_Ni_HeLa_Y27632-10uM-45min_K1-A488-TLN-A594_100xLambda_300ms_ND_04_06-4.tif	2.6
																								103	160623_Ni_HeLa_Y27632-10uM-45min_K1-A488-TLN-A594_100xLambda_300ms_ND_04_06-4.tif	0.4
									Cell Area				#FA				FA Area
									CT	1 uM	10 uM		CT	1 uM	10 uM		CT	1 uM	10 uM
									1049.9	1068.4	1041.3		54	46	78		0.742593	0.373913	0.45641
									939	1169	1010.5		81	49	46		0.64321	0.585714	0.454348
									693.1	1605.8	1898.6		36	47	50		0.630556	0.63617	0.412
									1163.9	1111.9	1464.5		46	85	39		1.23261	0.521176	0.328205
									1313.6	1160.5	1418.3		46	38	37		0.908696	0.436842	0.440541
									985	839.7	1179.1		26	41	103		1.41923	0.582927	0.599029
									1161.1	1257.3	1122.6		84	72	60		1.07738	0.419444	0.505
								AV	1043.66	1173.23	1304.99		53.2857	54	59		0.950611	0.508027	0.456505
								n	7	7	7		7	7	7		7	7	7
								SD	199.35	231.069	315.179		21.8381	17.5499	23.9165		0.304729	0.0992804	0.0830321
								SEM	75.3474	87.3359	119.126		8.25404	6.63325	9.0396		0.115177	0.0375245	0.0313832

## Sheet: Fig 1 Suppl 2F
				unreated		Y-27632 1 uM		Y-27632 10 uM
					ratio		ratio		ratio
				4.19172	100	2.81481	55.0276	2.47782	48.4397
				2.61624	100	1.09584	21.4229	1.63601	31.9828
				2.30216	100	2.08537	40.7676	0.578086	11.3012
				3.44916	100	4.71838	92.2412	2.22383	43.4744
				2.19198	100	1.43351	28.0242	1.58966	31.0767
				4.00332	100	1.25299	24.4952	1.22848	24.016
				9.58284	100	1.31251	25.6586	2.38259	46.5781
				5.20261	100	1.20438	23.5449	5.40166	105.599
				6.45984	100	1.41885	27.7375	4.12346	80.611
				7.8765	100	0.904808	17.6884	1.95797	38.2769
				6.89608	100	3.37274	65.9348	1.83835	35.9385
				6.61069	100	3.09348	60.4755	2.69118	52.6108
			n	12	12	12	12	12	12
			AV	5.11526	100	2.05897	40.2515	2.34409	45.8254
			SD	2.3813	0	1.18469	23.16	1.29713	25.358
			SEM	0.687421	0	0.341991	6.6857	0.374449	7.32023

## Sheet: Fig 1 Suppl 2G
											ct	1 uM	10 uM
										n	30	30	30
										av	0.0606667	0.496	0.535
					ct	1 uM	10 uM			sd	0.208987	0.169819	0.142581
					-0.06	0.51	0.4			sem	0.0381556	0.0310046	0.0260316
					0.13	0.44	0.7
					0.04	0.6	0.61
					-0.02	0.39	0.73
					-0.02	0.2	0.64
					0.39	0.31	0.43
					0.26	0.2	0.42
					0.13	0.8	0.34
					0.44	0.1	0.35
					0.11	0.37	0.63
					0.4	0.47	0.64
					0.01	0.54	0.41
					0.18	0.37	0.63
					0	0.37	0.34
					-0.03	0.53	0.44
					-0.09	0.74	0.37
					0.52	0.71	0.71
					-0.13	0.47	0.54
					0.21	0.58	0.4
					-0.14	0.5	0.4
					-0.23	0.6	0.4
					-0.02	0.45	0.38
					0.01	0.54	0.71
					0.05	0.63	0.48
					0.22	0.39	0.63
					-0.34	0.75	0.58
					-0.33	0.72	0.82
					-0.04	0.65	0.62
					0.17	0.43	0.6
					0	0.52	0.7
