# Supplementary material for: Talin-KANK1 interaction controls the recruitment of cortical microtubule stabilizing complexes to focal adhesions
Source: eLife. 2016 Jul 13;5:e18124. doi: 10.7554/eLife.18124 (PMC4995097; doi:10.7554/eLife.18124)
Supplement: Figure 3—source data 1. — DOI: http://dx.doi.org/10.7554/eLife.18124.013 [file elife-18124-fig3-data1.xlsx]

## Sheet: Fig 3F
			wt	ratio	GL	ratio
			2.88714	100	1.42619	102.573
			7.36544	100	1.2005	86.3411
			4.33892	100	1.39041	100
			2.25371	100	0.477353	34.3318
			2.34114	100	1.11906	80.4838
			4.07483	100	0.626704	45.0732
			5.83017	100	1.55311	111.701
			11.3009	100	1.0897	78.3726
			26.6468	100	0.426716	30.6899
			5.88753	100	0.915771	65.8632
			3.95925	100	0.875884	62.9946
			14.9178	100	0.867893	62.4198
		AV	7.6503	100	0.997441	71.737			100	13.0379
		n	12	12	12	12			12	12
		SD	7.07674	0	0.367231	26.4117			0	4.80022
		SEM	2.04288	0	0.10601	7.62439			0	1.3857
