# Supplementary material for: Talin-KANK1 interaction controls the recruitment of cortical microtubule stabilizing complexes to focal adhesions
Source: eLife. 2016 Jul 13;5:e18124. doi: 10.7554/eLife.18124 (PMC4995097; doi:10.7554/eLife.18124)
Supplement: Figure 3—figure supplement 1—source data 1. — DOI: http://dx.doi.org/10.7554/eLife.18124.015 [file elife-18124-fig3-figsupp1-data1.xlsx]

## Sheet: Fig 3 Suppl 1E-G
WT						Are (um)				Are (um)
				1	160621_Ni_HeLa_TLN1-KD-mTLN1wt-rescue_GFP-mTLN1-K1-A594_100xApoLambda_300ms_ND_02_02-6.tif:0617-0998	1393.7			160621_Ni_HeLa_TLN1-KD-mTLN1wt-rescue_GFP-mTLN1-K1-A594_100xApoLambda_300ms_ND_02_03-3.tif:0739-0851	1557.6			160621_Ni_HeLa_TLN1-KD-mTLN1wt-rescue_GFP-mTLN1-K1-A594_100xApoLambda_300ms_ND_02_04-1.tif:0310-1121	1393.9			160621_Ni_HeLa_TLN1-KD-mTLN1wt-rescue_GFP-mTLN1-K1-A594_100xApoLambda_300ms_ND_02_04-2.tif:0657-0940	1225.7			160621_Ni_HeLa_TLN1-KD-mTLN1wt-rescue_GFP-mTLN1-K1-A594_100xApoLambda_300ms_ND_02_05-3.tif:0846-0911	1041.1			160621_Ni_HeLa_TLN1-KD-mTLN1wt-rescue_GFP-mTLN1-K1-A594_100xApoLambda_300ms_ND_02_06-2.tif:1004-0935	1968.8			160621_Ni_HeLa_TLN1-KD-mTLN1wt-rescue_GFP-mTLN1-K1-A594_100xApoLambda_300ms_ND_02_07-2.tif:0852-0839	1341.9			160621_Ni_HeLa_TLN1-KD-mTLN1wt-rescue_GFP-mTLN1-K1-A594_100xApoLambda_300ms_ND_02_08-4.tif:0718-0971	1428.5			160621_Ni_HeLa_TLN1-KD-mTLN1wt-rescue_GFP-mTLN1-K1-A594_100xApoLambda_300ms_ND_02_09-3.tif:0486-0932	1265.8			160621_Ni_HeLa_TLN1-KD-mTLN1wt-rescue_GFP-mTLN1-K1-A594_100xApoLambda_300ms_ND_02_10-3.tif:0542-0945	1428.3			160621_Ni_HeLa_TLN1-KD-mTLN1wt-rescue_GFP-mTLN1-K1-A594_100xApoLambda_300ms_ND_02_11-3.tif:0671-0970	1197.5			160621_Ni_HeLa_TLN1-KD-mTLN1wt-rescue_GFP-mTLN1-K1-A594_100xApoLambda_300ms_ND_02_12-3.tif:0855-0970
	AV Cell Area	1422.99			n	52			n	58			n	38			n	30			n	30			n	60			n	34			n	55			n	40			n	51			n	62			n
	Count	12			AV	0.823077			AV	0.975862			AV	1.44211			AV	1.49333			AV	1.77333			AV	0.886667			AV	1.08235			AV	0.756364			AV	1.0775			AV	1.22745			AV	0.772581			AV
	SD	261.616
	SEM	75.5222
	AV #FA	48.0833		1	160621_Ni_HeLa_TLN1-KD-mTLN1wt-rescue_GFP-mTLN1-K1-A594_100xApoLambda_300ms_ND_02_02-6.tif	2.9		1	160621_Ni_HeLa_TLN1-KD-mTLN1wt-rescue_GFP-mTLN1-K1-A594_100xApoLambda_300ms_ND_02_03-3.tif	10.2		1	160621_Ni_HeLa_TLN1-KD-mTLN1wt-rescue_GFP-mTLN1-K1-A594_100xApoLambda_300ms_ND_02_04-3.tif	1.5		1	160621_Ni_HeLa_TLN1-KD-mTLN1wt-rescue_GFP-mTLN1-K1-A594_100xApoLambda_300ms_ND_02_04-3.tif	2.9		1	160621_Ni_HeLa_TLN1-KD-mTLN1wt-rescue_GFP-mTLN1-K1-A594_100xApoLambda_300ms_ND_02_05-7.tif	1.2		1	160621_Ni_HeLa_TLN1-KD-mTLN1wt-rescue_GFP-mTLN1-K1-A594_100xApoLambda_300ms_ND_02_06-4.tif	0.9		1	160621_Ni_HeLa_TLN1-KD-mTLN1wt-rescue_GFP-mTLN1-K1-A594_100xApoLambda_300ms_ND_02_07-4.tif	4.1		1	160621_Ni_HeLa_TLN1-KD-mTLN1wt-rescue_GFP-mTLN1-K1-A594_100xApoLambda_300ms_ND_02_08-5.tif	0.3		1	160621_Ni_HeLa_TLN1-KD-mTLN1wt-rescue_GFP-mTLN1-K1-A594_100xApoLambda_300ms_ND_02_09-6.tif	1.3		1	160621_Ni_HeLa_TLN1-KD-mTLN1wt-rescue_GFP-mTLN1-K1-A594_100xApoLambda_300ms_ND_02_10-8.tif	5.1		1	160621_Ni_HeLa_TLN1-KD-mTLN1wt-rescue_GFP-mTLN1-K1-A594_100xApoLambda_300ms_ND_02_11-6.tif	1.2		1	160621_Ni_HeLa_TLN1-KD-mTLN1wt-rescue_GFP-mTLN1-K1-A594_100xApoLambda_300ms_ND_02_12-5.tif
	Count	12		2	160621_Ni_HeLa_TLN1-KD-mTLN1wt-rescue_GFP-mTLN1-K1-A594_100xApoLambda_300ms_ND_02_02-6.tif	5.3		2	160621_Ni_HeLa_TLN1-KD-mTLN1wt-rescue_GFP-mTLN1-K1-A594_100xApoLambda_300ms_ND_02_03-3.tif	1.9		2	160621_Ni_HeLa_TLN1-KD-mTLN1wt-rescue_GFP-mTLN1-K1-A594_100xApoLambda_300ms_ND_02_04-3.tif	0.2		2	160621_Ni_HeLa_TLN1-KD-mTLN1wt-rescue_GFP-mTLN1-K1-A594_100xApoLambda_300ms_ND_02_04-3.tif	1.6		2	160621_Ni_HeLa_TLN1-KD-mTLN1wt-rescue_GFP-mTLN1-K1-A594_100xApoLambda_300ms_ND_02_05-7.tif	0.3		2	160621_Ni_HeLa_TLN1-KD-mTLN1wt-rescue_GFP-mTLN1-K1-A594_100xApoLambda_300ms_ND_02_06-4.tif	0.1		2	160621_Ni_HeLa_TLN1-KD-mTLN1wt-rescue_GFP-mTLN1-K1-A594_100xApoLambda_300ms_ND_02_07-4.tif	0.9		2	160621_Ni_HeLa_TLN1-KD-mTLN1wt-rescue_GFP-mTLN1-K1-A594_100xApoLambda_300ms_ND_02_08-5.tif	0.3		2	160621_Ni_HeLa_TLN1-KD-mTLN1wt-rescue_GFP-mTLN1-K1-A594_100xApoLambda_300ms_ND_02_09-6.tif	0.8		2	160621_Ni_HeLa_TLN1-KD-mTLN1wt-rescue_GFP-mTLN1-K1-A594_100xApoLambda_300ms_ND_02_10-8.tif	1.6		2	160621_Ni_HeLa_TLN1-KD-mTLN1wt-rescue_GFP-mTLN1-K1-A594_100xApoLambda_300ms_ND_02_11-6.tif	3.8		2	160621_Ni_HeLa_TLN1-KD-mTLN1wt-rescue_GFP-mTLN1-K1-A594_100xApoLambda_300ms_ND_02_12-5.tif
	SD	13.0834		3	160621_Ni_HeLa_TLN1-KD-mTLN1wt-rescue_GFP-mTLN1-K1-A594_100xApoLambda_300ms_ND_02_02-6.tif	0.3		3	160621_Ni_HeLa_TLN1-KD-mTLN1wt-rescue_GFP-mTLN1-K1-A594_100xApoLambda_300ms_ND_02_03-3.tif	0.2		3	160621_Ni_HeLa_TLN1-KD-mTLN1wt-rescue_GFP-mTLN1-K1-A594_100xApoLambda_300ms_ND_02_04-3.tif	1.7		3	160621_Ni_HeLa_TLN1-KD-mTLN1wt-rescue_GFP-mTLN1-K1-A594_100xApoLambda_300ms_ND_02_04-3.tif	1.8		3	160621_Ni_HeLa_TLN1-KD-mTLN1wt-rescue_GFP-mTLN1-K1-A594_100xApoLambda_300ms_ND_02_05-7.tif	3.7		3	160621_Ni_HeLa_TLN1-KD-mTLN1wt-rescue_GFP-mTLN1-K1-A594_100xApoLambda_300ms_ND_02_06-4.tif	0.3		3	160621_Ni_HeLa_TLN1-KD-mTLN1wt-rescue_GFP-mTLN1-K1-A594_100xApoLambda_300ms_ND_02_07-4.tif	0.2		3	160621_Ni_HeLa_TLN1-KD-mTLN1wt-rescue_GFP-mTLN1-K1-A594_100xApoLambda_300ms_ND_02_08-5.tif	1.6		3	160621_Ni_HeLa_TLN1-KD-mTLN1wt-rescue_GFP-mTLN1-K1-A594_100xApoLambda_300ms_ND_02_09-6.tif	1		3	160621_Ni_HeLa_TLN1-KD-mTLN1wt-rescue_GFP-mTLN1-K1-A594_100xApoLambda_300ms_ND_02_10-8.tif	2.3		3	160621_Ni_HeLa_TLN1-KD-mTLN1wt-rescue_GFP-mTLN1-K1-A594_100xApoLambda_300ms_ND_02_11-6.tif	2		3	160621_Ni_HeLa_TLN1-KD-mTLN1wt-rescue_GFP-mTLN1-K1-A594_100xApoLambda_300ms_ND_02_12-5.tif
	SEM	3.77684		4	160621_Ni_HeLa_TLN1-KD-mTLN1wt-rescue_GFP-mTLN1-K1-A594_100xApoLambda_300ms_ND_02_02-6.tif	0.5		4	160621_Ni_HeLa_TLN1-KD-mTLN1wt-rescue_GFP-mTLN1-K1-A594_100xApoLambda_300ms_ND_02_03-3.tif	1.8		4	160621_Ni_HeLa_TLN1-KD-mTLN1wt-rescue_GFP-mTLN1-K1-A594_100xApoLambda_300ms_ND_02_04-3.tif	1.6		4	160621_Ni_HeLa_TLN1-KD-mTLN1wt-rescue_GFP-mTLN1-K1-A594_100xApoLambda_300ms_ND_02_04-3.tif	0.2		4	160621_Ni_HeLa_TLN1-KD-mTLN1wt-rescue_GFP-mTLN1-K1-A594_100xApoLambda_300ms_ND_02_05-7.tif	0.3		4	160621_Ni_HeLa_TLN1-KD-mTLN1wt-rescue_GFP-mTLN1-K1-A594_100xApoLambda_300ms_ND_02_06-4.tif	0.5		4	160621_Ni_HeLa_TLN1-KD-mTLN1wt-rescue_GFP-mTLN1-K1-A594_100xApoLambda_300ms_ND_02_07-4.tif	1.1		4	160621_Ni_HeLa_TLN1-KD-mTLN1wt-rescue_GFP-mTLN1-K1-A594_100xApoLambda_300ms_ND_02_08-5.tif	0.1		4	160621_Ni_HeLa_TLN1-KD-mTLN1wt-rescue_GFP-mTLN1-K1-A594_100xApoLambda_300ms_ND_02_09-6.tif	2.1		4	160621_Ni_HeLa_TLN1-KD-mTLN1wt-rescue_GFP-mTLN1-K1-A594_100xApoLambda_300ms_ND_02_10-8.tif	1.9		4	160621_Ni_HeLa_TLN1-KD-mTLN1wt-rescue_GFP-mTLN1-K1-A594_100xApoLambda_300ms_ND_02_11-6.tif	0.7		4	160621_Ni_HeLa_TLN1-KD-mTLN1wt-rescue_GFP-mTLN1-K1-A594_100xApoLambda_300ms_ND_02_12-5.tif
				5	160621_Ni_HeLa_TLN1-KD-mTLN1wt-rescue_GFP-mTLN1-K1-A594_100xApoLambda_300ms_ND_02_02-6.tif	1		5	160621_Ni_HeLa_TLN1-KD-mTLN1wt-rescue_GFP-mTLN1-K1-A594_100xApoLambda_300ms_ND_02_03-3.tif	3.6		5	160621_Ni_HeLa_TLN1-KD-mTLN1wt-rescue_GFP-mTLN1-K1-A594_100xApoLambda_300ms_ND_02_04-3.tif	0.1		5	160621_Ni_HeLa_TLN1-KD-mTLN1wt-rescue_GFP-mTLN1-K1-A594_100xApoLambda_300ms_ND_02_04-3.tif	1.9		5	160621_Ni_HeLa_TLN1-KD-mTLN1wt-rescue_GFP-mTLN1-K1-A594_100xApoLambda_300ms_ND_02_05-7.tif	0.8		5	160621_Ni_HeLa_TLN1-KD-mTLN1wt-rescue_GFP-mTLN1-K1-A594_100xApoLambda_300ms_ND_02_06-4.tif	2.3		5	160621_Ni_HeLa_TLN1-KD-mTLN1wt-rescue_GFP-mTLN1-K1-A594_100xApoLambda_300ms_ND_02_07-4.tif	0.1		5	160621_Ni_HeLa_TLN1-KD-mTLN1wt-rescue_GFP-mTLN1-K1-A594_100xApoLambda_300ms_ND_02_08-5.tif	0.1		5	160621_Ni_HeLa_TLN1-KD-mTLN1wt-rescue_GFP-mTLN1-K1-A594_100xApoLambda_300ms_ND_02_09-6.tif	1		5	160621_Ni_HeLa_TLN1-KD-mTLN1wt-rescue_GFP-mTLN1-K1-A594_100xApoLambda_300ms_ND_02_10-8.tif	4.4		5	160621_Ni_HeLa_TLN1-KD-mTLN1wt-rescue_GFP-mTLN1-K1-A594_100xApoLambda_300ms_ND_02_11-6.tif	0.4		5	160621_Ni_HeLa_TLN1-KD-mTLN1wt-rescue_GFP-mTLN1-K1-A594_100xApoLambda_300ms_ND_02_12-5.tif
	AV areaFA	1.09293		6	160621_Ni_HeLa_TLN1-KD-mTLN1wt-rescue_GFP-mTLN1-K1-A594_100xApoLambda_300ms_ND_02_02-6.tif	0.1		6	160621_Ni_HeLa_TLN1-KD-mTLN1wt-rescue_GFP-mTLN1-K1-A594_100xApoLambda_300ms_ND_02_03-3.tif	0.6		6	160621_Ni_HeLa_TLN1-KD-mTLN1wt-rescue_GFP-mTLN1-K1-A594_100xApoLambda_300ms_ND_02_04-3.tif	0.2		6	160621_Ni_HeLa_TLN1-KD-mTLN1wt-rescue_GFP-mTLN1-K1-A594_100xApoLambda_300ms_ND_02_04-3.tif	0.5		6	160621_Ni_HeLa_TLN1-KD-mTLN1wt-rescue_GFP-mTLN1-K1-A594_100xApoLambda_300ms_ND_02_05-7.tif	5.4		6	160621_Ni_HeLa_TLN1-KD-mTLN1wt-rescue_GFP-mTLN1-K1-A594_100xApoLambda_300ms_ND_02_06-4.tif	0.2		6	160621_Ni_HeLa_TLN1-KD-mTLN1wt-rescue_GFP-mTLN1-K1-A594_100xApoLambda_300ms_ND_02_07-4.tif	0.4		6	160621_Ni_HeLa_TLN1-KD-mTLN1wt-rescue_GFP-mTLN1-K1-A594_100xApoLambda_300ms_ND_02_08-5.tif	0.2		6	160621_Ni_HeLa_TLN1-KD-mTLN1wt-rescue_GFP-mTLN1-K1-A594_100xApoLambda_300ms_ND_02_09-6.tif	0.1		6	160621_Ni_HeLa_TLN1-KD-mTLN1wt-rescue_GFP-mTLN1-K1-A594_100xApoLambda_300ms_ND_02_10-8.tif	0.1		6	160621_Ni_HeLa_TLN1-KD-mTLN1wt-rescue_GFP-mTLN1-K1-A594_100xApoLambda_300ms_ND_02_11-6.tif	0.9		6	160621_Ni_HeLa_TLN1-KD-mTLN1wt-rescue_GFP-mTLN1-K1-A594_100xApoLambda_300ms_ND_02_12-5.tif
	Count	12		7	160621_Ni_HeLa_TLN1-KD-mTLN1wt-rescue_GFP-mTLN1-K1-A594_100xApoLambda_300ms_ND_02_02-6.tif	0.7		7	160621_Ni_HeLa_TLN1-KD-mTLN1wt-rescue_GFP-mTLN1-K1-A594_100xApoLambda_300ms_ND_02_03-3.tif	1.3		7	160621_Ni_HeLa_TLN1-KD-mTLN1wt-rescue_GFP-mTLN1-K1-A594_100xApoLambda_300ms_ND_02_04-3.tif	0.3		7	160621_Ni_HeLa_TLN1-KD-mTLN1wt-rescue_GFP-mTLN1-K1-A594_100xApoLambda_300ms_ND_02_04-3.tif	5.6		7	160621_Ni_HeLa_TLN1-KD-mTLN1wt-rescue_GFP-mTLN1-K1-A594_100xApoLambda_300ms_ND_02_05-7.tif	0.3		7	160621_Ni_HeLa_TLN1-KD-mTLN1wt-rescue_GFP-mTLN1-K1-A594_100xApoLambda_300ms_ND_02_06-4.tif	0.1		7	160621_Ni_HeLa_TLN1-KD-mTLN1wt-rescue_GFP-mTLN1-K1-A594_100xApoLambda_300ms_ND_02_07-4.tif	0.1		7	160621_Ni_HeLa_TLN1-KD-mTLN1wt-rescue_GFP-mTLN1-K1-A594_100xApoLambda_300ms_ND_02_08-5.tif	0.4		7	160621_Ni_HeLa_TLN1-KD-mTLN1wt-rescue_GFP-mTLN1-K1-A594_100xApoLambda_300ms_ND_02_09-6.tif	0.5		7	160621_Ni_HeLa_TLN1-KD-mTLN1wt-rescue_GFP-mTLN1-K1-A594_100xApoLambda_300ms_ND_02_10-8.tif	2.2		7	160621_Ni_HeLa_TLN1-KD-mTLN1wt-rescue_GFP-mTLN1-K1-A594_100xApoLambda_300ms_ND_02_11-6.tif	0.1		7	160621_Ni_HeLa_TLN1-KD-mTLN1wt-rescue_GFP-mTLN1-K1-A594_100xApoLambda_300ms_ND_02_12-5.tif
	SD	0.329161		8	160621_Ni_HeLa_TLN1-KD-mTLN1wt-rescue_GFP-mTLN1-K1-A594_100xApoLambda_300ms_ND_02_02-6.tif	0.3		8	160621_Ni_HeLa_TLN1-KD-mTLN1wt-rescue_GFP-mTLN1-K1-A594_100xApoLambda_300ms_ND_02_03-3.tif	0.3		8	160621_Ni_HeLa_TLN1-KD-mTLN1wt-rescue_GFP-mTLN1-K1-A594_100xApoLambda_300ms_ND_02_04-3.tif	3.2		8	160621_Ni_HeLa_TLN1-KD-mTLN1wt-rescue_GFP-mTLN1-K1-A594_100xApoLambda_300ms_ND_02_04-3.tif	0.2		8	160621_Ni_HeLa_TLN1-KD-mTLN1wt-rescue_GFP-mTLN1-K1-A594_100xApoLambda_300ms_ND_02_05-7.tif	6.9		8	160621_Ni_HeLa_TLN1-KD-mTLN1wt-rescue_GFP-mTLN1-K1-A594_100xApoLambda_300ms_ND_02_06-4.tif	0.3		8	160621_Ni_HeLa_TLN1-KD-mTLN1wt-rescue_GFP-mTLN1-K1-A594_100xApoLambda_300ms_ND_02_07-4.tif	0.1		8	160621_Ni_HeLa_TLN1-KD-mTLN1wt-rescue_GFP-mTLN1-K1-A594_100xApoLambda_300ms_ND_02_08-5.tif	1		8	160621_Ni_HeLa_TLN1-KD-mTLN1wt-rescue_GFP-mTLN1-K1-A594_100xApoLambda_300ms_ND_02_09-6.tif	0.4		8	160621_Ni_HeLa_TLN1-KD-mTLN1wt-rescue_GFP-mTLN1-K1-A594_100xApoLambda_300ms_ND_02_10-8.tif	2.1		8	160621_Ni_HeLa_TLN1-KD-mTLN1wt-rescue_GFP-mTLN1-K1-A594_100xApoLambda_300ms_ND_02_11-6.tif	1.3		8	160621_Ni_HeLa_TLN1-KD-mTLN1wt-rescue_GFP-mTLN1-K1-A594_100xApoLambda_300ms_ND_02_12-5.tif
	SEM	0.0950206		9	160621_Ni_HeLa_TLN1-KD-mTLN1wt-rescue_GFP-mTLN1-K1-A594_100xApoLambda_300ms_ND_02_02-6.tif	0.7		9	160621_Ni_HeLa_TLN1-KD-mTLN1wt-rescue_GFP-mTLN1-K1-A594_100xApoLambda_300ms_ND_02_03-3.tif	0.1		9	160621_Ni_HeLa_TLN1-KD-mTLN1wt-rescue_GFP-mTLN1-K1-A594_100xApoLambda_300ms_ND_02_04-3.tif	1.3		9	160621_Ni_HeLa_TLN1-KD-mTLN1wt-rescue_GFP-mTLN1-K1-A594_100xApoLambda_300ms_ND_02_04-3.tif	0.6		9	160621_Ni_HeLa_TLN1-KD-mTLN1wt-rescue_GFP-mTLN1-K1-A594_100xApoLambda_300ms_ND_02_05-7.tif	0.2		9	160621_Ni_HeLa_TLN1-KD-mTLN1wt-rescue_GFP-mTLN1-K1-A594_100xApoLambda_300ms_ND_02_06-4.tif	0.9		9	160621_Ni_HeLa_TLN1-KD-mTLN1wt-rescue_GFP-mTLN1-K1-A594_100xApoLambda_300ms_ND_02_07-4.tif	3.1		9	160621_Ni_HeLa_TLN1-KD-mTLN1wt-rescue_GFP-mTLN1-K1-A594_100xApoLambda_300ms_ND_02_08-5.tif	0.8		9	160621_Ni_HeLa_TLN1-KD-mTLN1wt-rescue_GFP-mTLN1-K1-A594_100xApoLambda_300ms_ND_02_09-6.tif	4.9		9	160621_Ni_HeLa_TLN1-KD-mTLN1wt-rescue_GFP-mTLN1-K1-A594_100xApoLambda_300ms_ND_02_10-8.tif	2.3		9	160621_Ni_HeLa_TLN1-KD-mTLN1wt-rescue_GFP-mTLN1-K1-A594_100xApoLambda_300ms_ND_02_11-6.tif	0.2		9	160621_Ni_HeLa_TLN1-KD-mTLN1wt-rescue_GFP-mTLN1-K1-A594_100xApoLambda_300ms_ND_02_12-5.tif
				10	160621_Ni_HeLa_TLN1-KD-mTLN1wt-rescue_GFP-mTLN1-K1-A594_100xApoLambda_300ms_ND_02_02-6.tif	0.3		10	160621_Ni_HeLa_TLN1-KD-mTLN1wt-rescue_GFP-mTLN1-K1-A594_100xApoLambda_300ms_ND_02_03-3.tif	1.7		10	160621_Ni_HeLa_TLN1-KD-mTLN1wt-rescue_GFP-mTLN1-K1-A594_100xApoLambda_300ms_ND_02_04-3.tif	2.6		10	160621_Ni_HeLa_TLN1-KD-mTLN1wt-rescue_GFP-mTLN1-K1-A594_100xApoLambda_300ms_ND_02_04-3.tif	1.5		10	160621_Ni_HeLa_TLN1-KD-mTLN1wt-rescue_GFP-mTLN1-K1-A594_100xApoLambda_300ms_ND_02_05-7.tif	0.2		10	160621_Ni_HeLa_TLN1-KD-mTLN1wt-rescue_GFP-mTLN1-K1-A594_100xApoLambda_300ms_ND_02_06-4.tif	0.1		10	160621_Ni_HeLa_TLN1-KD-mTLN1wt-rescue_GFP-mTLN1-K1-A594_100xApoLambda_300ms_ND_02_07-4.tif	2.2		10	160621_Ni_HeLa_TLN1-KD-mTLN1wt-rescue_GFP-mTLN1-K1-A594_100xApoLambda_300ms_ND_02_08-5.tif	0.6		10	160621_Ni_HeLa_TLN1-KD-mTLN1wt-rescue_GFP-mTLN1-K1-A594_100xApoLambda_300ms_ND_02_09-6.tif	0.1		10	160621_Ni_HeLa_TLN1-KD-mTLN1wt-rescue_GFP-mTLN1-K1-A594_100xApoLambda_300ms_ND_02_10-8.tif	0.4		10	160621_Ni_HeLa_TLN1-KD-mTLN1wt-rescue_GFP-mTLN1-K1-A594_100xApoLambda_300ms_ND_02_11-6.tif	0.4		10	160621_Ni_HeLa_TLN1-KD-mTLN1wt-rescue_GFP-mTLN1-K1-A594_100xApoLambda_300ms_ND_02_12-5.tif
				11	160621_Ni_HeLa_TLN1-KD-mTLN1wt-rescue_GFP-mTLN1-K1-A594_100xApoLambda_300ms_ND_02_02-6.tif	1		11	160621_Ni_HeLa_TLN1-KD-mTLN1wt-rescue_GFP-mTLN1-K1-A594_100xApoLambda_300ms_ND_02_03-3.tif	0.8		11	160621_Ni_HeLa_TLN1-KD-mTLN1wt-rescue_GFP-mTLN1-K1-A594_100xApoLambda_300ms_ND_02_04-3.tif	0.4		11	160621_Ni_HeLa_TLN1-KD-mTLN1wt-rescue_GFP-mTLN1-K1-A594_100xApoLambda_300ms_ND_02_04-3.tif	0.2		11	160621_Ni_HeLa_TLN1-KD-mTLN1wt-rescue_GFP-mTLN1-K1-A594_100xApoLambda_300ms_ND_02_05-7.tif	2.5		11	160621_Ni_HeLa_TLN1-KD-mTLN1wt-rescue_GFP-mTLN1-K1-A594_100xApoLambda_300ms_ND_02_06-4.tif	3.3		11	160621_Ni_HeLa_TLN1-KD-mTLN1wt-rescue_GFP-mTLN1-K1-A594_100xApoLambda_300ms_ND_02_07-4.tif	1.6		11	160621_Ni_HeLa_TLN1-KD-mTLN1wt-rescue_GFP-mTLN1-K1-A594_100xApoLambda_300ms_ND_02_08-5.tif	0.3		11	160621_Ni_HeLa_TLN1-KD-mTLN1wt-rescue_GFP-mTLN1-K1-A594_100xApoLambda_300ms_ND_02_09-6.tif	0.1		11	160621_Ni_HeLa_TLN1-KD-mTLN1wt-rescue_GFP-mTLN1-K1-A594_100xApoLambda_300ms_ND_02_10-8.tif	0.2		11	160621_Ni_HeLa_TLN1-KD-mTLN1wt-rescue_GFP-mTLN1-K1-A594_100xApoLambda_300ms_ND_02_11-6.tif	0.3		11	160621_Ni_HeLa_TLN1-KD-mTLN1wt-rescue_GFP-mTLN1-K1-A594_100xApoLambda_300ms_ND_02_12-5.tif
				12	160621_Ni_HeLa_TLN1-KD-mTLN1wt-rescue_GFP-mTLN1-K1-A594_100xApoLambda_300ms_ND_02_02-6.tif	0.1		12	160621_Ni_HeLa_TLN1-KD-mTLN1wt-rescue_GFP-mTLN1-K1-A594_100xApoLambda_300ms_ND_02_03-3.tif	0.2		12	160621_Ni_HeLa_TLN1-KD-mTLN1wt-rescue_GFP-mTLN1-K1-A594_100xApoLambda_300ms_ND_02_04-3.tif	0.4		12	160621_Ni_HeLa_TLN1-KD-mTLN1wt-rescue_GFP-mTLN1-K1-A594_100xApoLambda_300ms_ND_02_04-3.tif	0.3		12	160621_Ni_HeLa_TLN1-KD-mTLN1wt-rescue_GFP-mTLN1-K1-A594_100xApoLambda_300ms_ND_02_05-7.tif	0.1		12	160621_Ni_HeLa_TLN1-KD-mTLN1wt-rescue_GFP-mTLN1-K1-A594_100xApoLambda_300ms_ND_02_06-4.tif	1.1		12	160621_Ni_HeLa_TLN1-KD-mTLN1wt-rescue_GFP-mTLN1-K1-A594_100xApoLambda_300ms_ND_02_07-4.tif	1.1		12	160621_Ni_HeLa_TLN1-KD-mTLN1wt-rescue_GFP-mTLN1-K1-A594_100xApoLambda_300ms_ND_02_08-5.tif	0.8		12	160621_Ni_HeLa_TLN1-KD-mTLN1wt-rescue_GFP-mTLN1-K1-A594_100xApoLambda_300ms_ND_02_09-6.tif	1.9		12	160621_Ni_HeLa_TLN1-KD-mTLN1wt-rescue_GFP-mTLN1-K1-A594_100xApoLambda_300ms_ND_02_10-8.tif	0.2		12	160621_Ni_HeLa_TLN1-KD-mTLN1wt-rescue_GFP-mTLN1-K1-A594_100xApoLambda_300ms_ND_02_11-6.tif	0.1		12	160621_Ni_HeLa_TLN1-KD-mTLN1wt-rescue_GFP-mTLN1-K1-A594_100xApoLambda_300ms_ND_02_12-5.tif
				13	160621_Ni_HeLa_TLN1-KD-mTLN1wt-rescue_GFP-mTLN1-K1-A594_100xApoLambda_300ms_ND_02_02-6.tif	0.2		13	160621_Ni_HeLa_TLN1-KD-mTLN1wt-rescue_GFP-mTLN1-K1-A594_100xApoLambda_300ms_ND_02_03-3.tif	0.2		13	160621_Ni_HeLa_TLN1-KD-mTLN1wt-rescue_GFP-mTLN1-K1-A594_100xApoLambda_300ms_ND_02_04-3.tif	0.8		13	160621_Ni_HeLa_TLN1-KD-mTLN1wt-rescue_GFP-mTLN1-K1-A594_100xApoLambda_300ms_ND_02_04-3.tif	0.1		13	160621_Ni_HeLa_TLN1-KD-mTLN1wt-rescue_GFP-mTLN1-K1-A594_100xApoLambda_300ms_ND_02_05-7.tif	0.2		13	160621_Ni_HeLa_TLN1-KD-mTLN1wt-rescue_GFP-mTLN1-K1-A594_100xApoLambda_300ms_ND_02_06-4.tif	0.4		13	160621_Ni_HeLa_TLN1-KD-mTLN1wt-rescue_GFP-mTLN1-K1-A594_100xApoLambda_300ms_ND_02_07-4.tif	0.2		13	160621_Ni_HeLa_TLN1-KD-mTLN1wt-rescue_GFP-mTLN1-K1-A594_100xApoLambda_300ms_ND_02_08-5.tif	0.6		13	160621_Ni_HeLa_TLN1-KD-mTLN1wt-rescue_GFP-mTLN1-K1-A594_100xApoLambda_300ms_ND_02_09-6.tif	0.2		13	160621_Ni_HeLa_TLN1-KD-mTLN1wt-rescue_GFP-mTLN1-K1-A594_100xApoLambda_300ms_ND_02_10-8.tif	0.1		13	160621_Ni_HeLa_TLN1-KD-mTLN1wt-rescue_GFP-mTLN1-K1-A594_100xApoLambda_300ms_ND_02_11-6.tif	0.8		13	160621_Ni_HeLa_TLN1-KD-mTLN1wt-rescue_GFP-mTLN1-K1-A594_100xApoLambda_300ms_ND_02_12-5.tif
				14	160621_Ni_HeLa_TLN1-KD-mTLN1wt-rescue_GFP-mTLN1-K1-A594_100xApoLambda_300ms_ND_02_02-6.tif	1		14	160621_Ni_HeLa_TLN1-KD-mTLN1wt-rescue_GFP-mTLN1-K1-A594_100xApoLambda_300ms_ND_02_03-3.tif	1.3		14	160621_Ni_HeLa_TLN1-KD-mTLN1wt-rescue_GFP-mTLN1-K1-A594_100xApoLambda_300ms_ND_02_04-3.tif	0.1		14	160621_Ni_HeLa_TLN1-KD-mTLN1wt-rescue_GFP-mTLN1-K1-A594_100xApoLambda_300ms_ND_02_04-3.tif	1		14	160621_Ni_HeLa_TLN1-KD-mTLN1wt-rescue_GFP-mTLN1-K1-A594_100xApoLambda_300ms_ND_02_05-7.tif	0.6		14	160621_Ni_HeLa_TLN1-KD-mTLN1wt-rescue_GFP-mTLN1-K1-A594_100xApoLambda_300ms_ND_02_06-4.tif	0.1		14	160621_Ni_HeLa_TLN1-KD-mTLN1wt-rescue_GFP-mTLN1-K1-A594_100xApoLambda_300ms_ND_02_07-4.tif	0.2		14	160621_Ni_HeLa_TLN1-KD-mTLN1wt-rescue_GFP-mTLN1-K1-A594_100xApoLambda_300ms_ND_02_08-5.tif	0.1		14	160621_Ni_HeLa_TLN1-KD-mTLN1wt-rescue_GFP-mTLN1-K1-A594_100xApoLambda_300ms_ND_02_09-6.tif	0.8		14	160621_Ni_HeLa_TLN1-KD-mTLN1wt-rescue_GFP-mTLN1-K1-A594_100xApoLambda_300ms_ND_02_10-8.tif	2.6		14	160621_Ni_HeLa_TLN1-KD-mTLN1wt-rescue_GFP-mTLN1-K1-A594_100xApoLambda_300ms_ND_02_11-6.tif	0.3		14	160621_Ni_HeLa_TLN1-KD-mTLN1wt-rescue_GFP-mTLN1-K1-A594_100xApoLambda_300ms_ND_02_12-5.tif
				15	160621_Ni_HeLa_TLN1-KD-mTLN1wt-rescue_GFP-mTLN1-K1-A594_100xApoLambda_300ms_ND_02_02-6.tif	0.3		15	160621_Ni_HeLa_TLN1-KD-mTLN1wt-rescue_GFP-mTLN1-K1-A594_100xApoLambda_300ms_ND_02_03-3.tif	1.9		15	160621_Ni_HeLa_TLN1-KD-mTLN1wt-rescue_GFP-mTLN1-K1-A594_100xApoLambda_300ms_ND_02_04-3.tif	1.8		15	160621_Ni_HeLa_TLN1-KD-mTLN1wt-rescue_GFP-mTLN1-K1-A594_100xApoLambda_300ms_ND_02_04-3.tif	0.2		15	160621_Ni_HeLa_TLN1-KD-mTLN1wt-rescue_GFP-mTLN1-K1-A594_100xApoLambda_300ms_ND_02_05-7.tif	1		15	160621_Ni_HeLa_TLN1-KD-mTLN1wt-rescue_GFP-mTLN1-K1-A594_100xApoLambda_300ms_ND_02_06-4.tif	0.2		15	160621_Ni_HeLa_TLN1-KD-mTLN1wt-rescue_GFP-mTLN1-K1-A594_100xApoLambda_300ms_ND_02_07-4.tif	0.1		15	160621_Ni_HeLa_TLN1-KD-mTLN1wt-rescue_GFP-mTLN1-K1-A594_100xApoLambda_300ms_ND_02_08-5.tif	0.2		15	160621_Ni_HeLa_TLN1-KD-mTLN1wt-rescue_GFP-mTLN1-K1-A594_100xApoLambda_300ms_ND_02_09-6.tif	0.2		15	160621_Ni_HeLa_TLN1-KD-mTLN1wt-rescue_GFP-mTLN1-K1-A594_100xApoLambda_300ms_ND_02_10-8.tif	0.6		15	160621_Ni_HeLa_TLN1-KD-mTLN1wt-rescue_GFP-mTLN1-K1-A594_100xApoLambda_300ms_ND_02_11-6.tif	0.4		15	160621_Ni_HeLa_TLN1-KD-mTLN1wt-rescue_GFP-mTLN1-K1-A594_100xApoLambda_300ms_ND_02_12-5.tif
				16	160621_Ni_HeLa_TLN1-KD-mTLN1wt-rescue_GFP-mTLN1-K1-A594_100xApoLambda_300ms_ND_02_02-6.tif	3.9		16	160621_Ni_HeLa_TLN1-KD-mTLN1wt-rescue_GFP-mTLN1-K1-A594_100xApoLambda_300ms_ND_02_03-3.tif	0.3		16	160621_Ni_HeLa_TLN1-KD-mTLN1wt-rescue_GFP-mTLN1-K1-A594_100xApoLambda_300ms_ND_02_04-3.tif	2.9		16	160621_Ni_HeLa_TLN1-KD-mTLN1wt-rescue_GFP-mTLN1-K1-A594_100xApoLambda_300ms_ND_02_04-3.tif	0.2		16	160621_Ni_HeLa_TLN1-KD-mTLN1wt-rescue_GFP-mTLN1-K1-A594_100xApoLambda_300ms_ND_02_05-7.tif	3.1		16	160621_Ni_HeLa_TLN1-KD-mTLN1wt-rescue_GFP-mTLN1-K1-A594_100xApoLambda_300ms_ND_02_06-4.tif	0.3		16	160621_Ni_HeLa_TLN1-KD-mTLN1wt-rescue_GFP-mTLN1-K1-A594_100xApoLambda_300ms_ND_02_07-4.tif	3.1		16	160621_Ni_HeLa_TLN1-KD-mTLN1wt-rescue_GFP-mTLN1-K1-A594_100xApoLambda_300ms_ND_02_08-5.tif	0.2		16	160621_Ni_HeLa_TLN1-KD-mTLN1wt-rescue_GFP-mTLN1-K1-A594_100xApoLambda_300ms_ND_02_09-6.tif	0.2		16	160621_Ni_HeLa_TLN1-KD-mTLN1wt-rescue_GFP-mTLN1-K1-A594_100xApoLambda_300ms_ND_02_10-8.tif	0.3		16	160621_Ni_HeLa_TLN1-KD-mTLN1wt-rescue_GFP-mTLN1-K1-A594_100xApoLambda_300ms_ND_02_11-6.tif	1.4		16	160621_Ni_HeLa_TLN1-KD-mTLN1wt-rescue_GFP-mTLN1-K1-A594_100xApoLambda_300ms_ND_02_12-5.tif
				17	160621_Ni_HeLa_TLN1-KD-mTLN1wt-rescue_GFP-mTLN1-K1-A594_100xApoLambda_300ms_ND_02_02-6.tif	0.4		17	160621_Ni_HeLa_TLN1-KD-mTLN1wt-rescue_GFP-mTLN1-K1-A594_100xApoLambda_300ms_ND_02_03-3.tif	1.9		17	160621_Ni_HeLa_TLN1-KD-mTLN1wt-rescue_GFP-mTLN1-K1-A594_100xApoLambda_300ms_ND_02_04-3.tif	0.2		17	160621_Ni_HeLa_TLN1-KD-mTLN1wt-rescue_GFP-mTLN1-K1-A594_100xApoLambda_300ms_ND_02_04-3.tif	0.5		17	160621_Ni_HeLa_TLN1-KD-mTLN1wt-rescue_GFP-mTLN1-K1-A594_100xApoLambda_300ms_ND_02_05-7.tif	0.4		17	160621_Ni_HeLa_TLN1-KD-mTLN1wt-rescue_GFP-mTLN1-K1-A594_100xApoLambda_300ms_ND_02_06-4.tif	1.1		17	160621_Ni_HeLa_TLN1-KD-mTLN1wt-rescue_GFP-mTLN1-K1-A594_100xApoLambda_300ms_ND_02_07-4.tif	0.2		17	160621_Ni_HeLa_TLN1-KD-mTLN1wt-rescue_GFP-mTLN1-K1-A594_100xApoLambda_300ms_ND_02_08-5.tif	1.1		17	160621_Ni_HeLa_TLN1-KD-mTLN1wt-rescue_GFP-mTLN1-K1-A594_100xApoLambda_300ms_ND_02_09-6.tif	2		17	160621_Ni_HeLa_TLN1-KD-mTLN1wt-rescue_GFP-mTLN1-K1-A594_100xApoLambda_300ms_ND_02_10-8.tif	0.3		17	160621_Ni_HeLa_TLN1-KD-mTLN1wt-rescue_GFP-mTLN1-K1-A594_100xApoLambda_300ms_ND_02_11-6.tif	0.5		17	160621_Ni_HeLa_TLN1-KD-mTLN1wt-rescue_GFP-mTLN1-K1-A594_100xApoLambda_300ms_ND_02_12-5.tif
				18	160621_Ni_HeLa_TLN1-KD-mTLN1wt-rescue_GFP-mTLN1-K1-A594_100xApoLambda_300ms_ND_02_02-6.tif	0.5		18	160621_Ni_HeLa_TLN1-KD-mTLN1wt-rescue_GFP-mTLN1-K1-A594_100xApoLambda_300ms_ND_02_03-3.tif	2.4		18	160621_Ni_HeLa_TLN1-KD-mTLN1wt-rescue_GFP-mTLN1-K1-A594_100xApoLambda_300ms_ND_02_04-3.tif	1.8		18	160621_Ni_HeLa_TLN1-KD-mTLN1wt-rescue_GFP-mTLN1-K1-A594_100xApoLambda_300ms_ND_02_04-3.tif	4.3		18	160621_Ni_HeLa_TLN1-KD-mTLN1wt-rescue_GFP-mTLN1-K1-A594_100xApoLambda_300ms_ND_02_05-7.tif	1.5		18	160621_Ni_HeLa_TLN1-KD-mTLN1wt-rescue_GFP-mTLN1-K1-A594_100xApoLambda_300ms_ND_02_06-4.tif	1.9		18	160621_Ni_HeLa_TLN1-KD-mTLN1wt-rescue_GFP-mTLN1-K1-A594_100xApoLambda_300ms_ND_02_07-4.tif	1.3		18	160621_Ni_HeLa_TLN1-KD-mTLN1wt-rescue_GFP-mTLN1-K1-A594_100xApoLambda_300ms_ND_02_08-5.tif	2.8		18	160621_Ni_HeLa_TLN1-KD-mTLN1wt-rescue_GFP-mTLN1-K1-A594_100xApoLambda_300ms_ND_02_09-6.tif	0.2		18	160621_Ni_HeLa_TLN1-KD-mTLN1wt-rescue_GFP-mTLN1-K1-A594_100xApoLambda_300ms_ND_02_10-8.tif	1.9		18	160621_Ni_HeLa_TLN1-KD-mTLN1wt-rescue_GFP-mTLN1-K1-A594_100xApoLambda_300ms_ND_02_11-6.tif	0.1		18	160621_Ni_HeLa_TLN1-KD-mTLN1wt-rescue_GFP-mTLN1-K1-A594_100xApoLambda_300ms_ND_02_12-5.tif
				19	160621_Ni_HeLa_TLN1-KD-mTLN1wt-rescue_GFP-mTLN1-K1-A594_100xApoLambda_300ms_ND_02_02-6.tif	0.2		19	160621_Ni_HeLa_TLN1-KD-mTLN1wt-rescue_GFP-mTLN1-K1-A594_100xApoLambda_300ms_ND_02_03-3.tif	1.4		19	160621_Ni_HeLa_TLN1-KD-mTLN1wt-rescue_GFP-mTLN1-K1-A594_100xApoLambda_300ms_ND_02_04-3.tif	0.2		19	160621_Ni_HeLa_TLN1-KD-mTLN1wt-rescue_GFP-mTLN1-K1-A594_100xApoLambda_300ms_ND_02_04-3.tif	3.8		19	160621_Ni_HeLa_TLN1-KD-mTLN1wt-rescue_GFP-mTLN1-K1-A594_100xApoLambda_300ms_ND_02_05-7.tif	0.1		19	160621_Ni_HeLa_TLN1-KD-mTLN1wt-rescue_GFP-mTLN1-K1-A594_100xApoLambda_300ms_ND_02_06-4.tif	1		19	160621_Ni_HeLa_TLN1-KD-mTLN1wt-rescue_GFP-mTLN1-K1-A594_100xApoLambda_300ms_ND_02_07-4.tif	2.3		19	160621_Ni_HeLa_TLN1-KD-mTLN1wt-rescue_GFP-mTLN1-K1-A594_100xApoLambda_300ms_ND_02_08-5.tif	0.2		19	160621_Ni_HeLa_TLN1-KD-mTLN1wt-rescue_GFP-mTLN1-K1-A594_100xApoLambda_300ms_ND_02_09-6.tif	2.3		19	160621_Ni_HeLa_TLN1-KD-mTLN1wt-rescue_GFP-mTLN1-K1-A594_100xApoLambda_300ms_ND_02_10-8.tif	2.1		19	160621_Ni_HeLa_TLN1-KD-mTLN1wt-rescue_GFP-mTLN1-K1-A594_100xApoLambda_300ms_ND_02_11-6.tif	0.2		19	160621_Ni_HeLa_TLN1-KD-mTLN1wt-rescue_GFP-mTLN1-K1-A594_100xApoLambda_300ms_ND_02_12-5.tif
				20	160621_Ni_HeLa_TLN1-KD-mTLN1wt-rescue_GFP-mTLN1-K1-A594_100xApoLambda_300ms_ND_02_02-6.tif	0.1		20	160621_Ni_HeLa_TLN1-KD-mTLN1wt-rescue_GFP-mTLN1-K1-A594_100xApoLambda_300ms_ND_02_03-3.tif	1.2		20	160621_Ni_HeLa_TLN1-KD-mTLN1wt-rescue_GFP-mTLN1-K1-A594_100xApoLambda_300ms_ND_02_04-3.tif	1.1		20	160621_Ni_HeLa_TLN1-KD-mTLN1wt-rescue_GFP-mTLN1-K1-A594_100xApoLambda_300ms_ND_02_04-3.tif	0.2		20	160621_Ni_HeLa_TLN1-KD-mTLN1wt-rescue_GFP-mTLN1-K1-A594_100xApoLambda_300ms_ND_02_05-7.tif	0.5		20	160621_Ni_HeLa_TLN1-KD-mTLN1wt-rescue_GFP-mTLN1-K1-A594_100xApoLambda_300ms_ND_02_06-4.tif	0.5		20	160621_Ni_HeLa_TLN1-KD-mTLN1wt-rescue_GFP-mTLN1-K1-A594_100xApoLambda_300ms_ND_02_07-4.tif	0.8		20	160621_Ni_HeLa_TLN1-KD-mTLN1wt-rescue_GFP-mTLN1-K1-A594_100xApoLambda_300ms_ND_02_08-5.tif	0.5		20	160621_Ni_HeLa_TLN1-KD-mTLN1wt-rescue_GFP-mTLN1-K1-A594_100xApoLambda_300ms_ND_02_09-6.tif	0.2		20	160621_Ni_HeLa_TLN1-KD-mTLN1wt-rescue_GFP-mTLN1-K1-A594_100xApoLambda_300ms_ND_02_10-8.tif	0.6		20	160621_Ni_HeLa_TLN1-KD-mTLN1wt-rescue_GFP-mTLN1-K1-A594_100xApoLambda_300ms_ND_02_11-6.tif	0.1		20	160621_Ni_HeLa_TLN1-KD-mTLN1wt-rescue_GFP-mTLN1-K1-A594_100xApoLambda_300ms_ND_02_12-5.tif
				21	160621_Ni_HeLa_TLN1-KD-mTLN1wt-rescue_GFP-mTLN1-K1-A594_100xApoLambda_300ms_ND_02_02-6.tif	1.5		21	160621_Ni_HeLa_TLN1-KD-mTLN1wt-rescue_GFP-mTLN1-K1-A594_100xApoLambda_300ms_ND_02_03-3.tif	0.8		21	160621_Ni_HeLa_TLN1-KD-mTLN1wt-rescue_GFP-mTLN1-K1-A594_100xApoLambda_300ms_ND_02_04-3.tif	0.1		21	160621_Ni_HeLa_TLN1-KD-mTLN1wt-rescue_GFP-mTLN1-K1-A594_100xApoLambda_300ms_ND_02_04-3.tif	1.4		21	160621_Ni_HeLa_TLN1-KD-mTLN1wt-rescue_GFP-mTLN1-K1-A594_100xApoLambda_300ms_ND_02_05-7.tif	0.2		21	160621_Ni_HeLa_TLN1-KD-mTLN1wt-rescue_GFP-mTLN1-K1-A594_100xApoLambda_300ms_ND_02_06-4.tif	0.2		21	160621_Ni_HeLa_TLN1-KD-mTLN1wt-rescue_GFP-mTLN1-K1-A594_100xApoLambda_300ms_ND_02_07-4.tif	0.4		21	160621_Ni_HeLa_TLN1-KD-mTLN1wt-rescue_GFP-mTLN1-K1-A594_100xApoLambda_300ms_ND_02_08-5.tif	0.2		21	160621_Ni_HeLa_TLN1-KD-mTLN1wt-rescue_GFP-mTLN1-K1-A594_100xApoLambda_300ms_ND_02_09-6.tif	0.4		21	160621_Ni_HeLa_TLN1-KD-mTLN1wt-rescue_GFP-mTLN1-K1-A594_100xApoLambda_300ms_ND_02_10-8.tif	0.8		21	160621_Ni_HeLa_TLN1-KD-mTLN1wt-rescue_GFP-mTLN1-K1-A594_100xApoLambda_300ms_ND_02_11-6.tif	0.2		21	160621_Ni_HeLa_TLN1-KD-mTLN1wt-rescue_GFP-mTLN1-K1-A594_100xApoLambda_300ms_ND_02_12-5.tif
				22	160621_Ni_HeLa_TLN1-KD-mTLN1wt-rescue_GFP-mTLN1-K1-A594_100xApoLambda_300ms_ND_02_02-6.tif	0.3		22	160621_Ni_HeLa_TLN1-KD-mTLN1wt-rescue_GFP-mTLN1-K1-A594_100xApoLambda_300ms_ND_02_03-3.tif	0.6		22	160621_Ni_HeLa_TLN1-KD-mTLN1wt-rescue_GFP-mTLN1-K1-A594_100xApoLambda_300ms_ND_02_04-3.tif	0.5		22	160621_Ni_HeLa_TLN1-KD-mTLN1wt-rescue_GFP-mTLN1-K1-A594_100xApoLambda_300ms_ND_02_04-3.tif	1.2		22	160621_Ni_HeLa_TLN1-KD-mTLN1wt-rescue_GFP-mTLN1-K1-A594_100xApoLambda_300ms_ND_02_05-7.tif	2.6		22	160621_Ni_HeLa_TLN1-KD-mTLN1wt-rescue_GFP-mTLN1-K1-A594_100xApoLambda_300ms_ND_02_06-4.tif	0.7		22	160621_Ni_HeLa_TLN1-KD-mTLN1wt-rescue_GFP-mTLN1-K1-A594_100xApoLambda_300ms_ND_02_07-4.tif	0.2		22	160621_Ni_HeLa_TLN1-KD-mTLN1wt-rescue_GFP-mTLN1-K1-A594_100xApoLambda_300ms_ND_02_08-5.tif	0.2		22	160621_Ni_HeLa_TLN1-KD-mTLN1wt-rescue_GFP-mTLN1-K1-A594_100xApoLambda_300ms_ND_02_09-6.tif	0.8		22	160621_Ni_HeLa_TLN1-KD-mTLN1wt-rescue_GFP-mTLN1-K1-A594_100xApoLambda_300ms_ND_02_10-8.tif	0.2		22	160621_Ni_HeLa_TLN1-KD-mTLN1wt-rescue_GFP-mTLN1-K1-A594_100xApoLambda_300ms_ND_02_11-6.tif	0.6		22	160621_Ni_HeLa_TLN1-KD-mTLN1wt-rescue_GFP-mTLN1-K1-A594_100xApoLambda_300ms_ND_02_12-5.tif
				23	160621_Ni_HeLa_TLN1-KD-mTLN1wt-rescue_GFP-mTLN1-K1-A594_100xApoLambda_300ms_ND_02_02-6.tif	0.1		23	160621_Ni_HeLa_TLN1-KD-mTLN1wt-rescue_GFP-mTLN1-K1-A594_100xApoLambda_300ms_ND_02_03-3.tif	0.4		23	160621_Ni_HeLa_TLN1-KD-mTLN1wt-rescue_GFP-mTLN1-K1-A594_100xApoLambda_300ms_ND_02_04-3.tif	1.1		23	160621_Ni_HeLa_TLN1-KD-mTLN1wt-rescue_GFP-mTLN1-K1-A594_100xApoLambda_300ms_ND_02_04-3.tif	0.1		23	160621_Ni_HeLa_TLN1-KD-mTLN1wt-rescue_GFP-mTLN1-K1-A594_100xApoLambda_300ms_ND_02_05-7.tif	2.2		23	160621_Ni_HeLa_TLN1-KD-mTLN1wt-rescue_GFP-mTLN1-K1-A594_100xApoLambda_300ms_ND_02_06-4.tif	0.2		23	160621_Ni_HeLa_TLN1-KD-mTLN1wt-rescue_GFP-mTLN1-K1-A594_100xApoLambda_300ms_ND_02_07-4.tif	0.4		23	160621_Ni_HeLa_TLN1-KD-mTLN1wt-rescue_GFP-mTLN1-K1-A594_100xApoLambda_300ms_ND_02_08-5.tif	0.9		23	160621_Ni_HeLa_TLN1-KD-mTLN1wt-rescue_GFP-mTLN1-K1-A594_100xApoLambda_300ms_ND_02_09-6.tif	0.2		23	160621_Ni_HeLa_TLN1-KD-mTLN1wt-rescue_GFP-mTLN1-K1-A594_100xApoLambda_300ms_ND_02_10-8.tif	1.9		23	160621_Ni_HeLa_TLN1-KD-mTLN1wt-rescue_GFP-mTLN1-K1-A594_100xApoLambda_300ms_ND_02_11-6.tif	0.6		23	160621_Ni_HeLa_TLN1-KD-mTLN1wt-rescue_GFP-mTLN1-K1-A594_100xApoLambda_300ms_ND_02_12-5.tif
				24	160621_Ni_HeLa_TLN1-KD-mTLN1wt-rescue_GFP-mTLN1-K1-A594_100xApoLambda_300ms_ND_02_02-6.tif	1.4		24	160621_Ni_HeLa_TLN1-KD-mTLN1wt-rescue_GFP-mTLN1-K1-A594_100xApoLambda_300ms_ND_02_03-3.tif	0.1		24	160621_Ni_HeLa_TLN1-KD-mTLN1wt-rescue_GFP-mTLN1-K1-A594_100xApoLambda_300ms_ND_02_04-3.tif	0.1		24	160621_Ni_HeLa_TLN1-KD-mTLN1wt-rescue_GFP-mTLN1-K1-A594_100xApoLambda_300ms_ND_02_04-3.tif	3		24	160621_Ni_HeLa_TLN1-KD-mTLN1wt-rescue_GFP-mTLN1-K1-A594_100xApoLambda_300ms_ND_02_05-7.tif	1.4		24	160621_Ni_HeLa_TLN1-KD-mTLN1wt-rescue_GFP-mTLN1-K1-A594_100xApoLambda_300ms_ND_02_06-4.tif	0.3		24	160621_Ni_HeLa_TLN1-KD-mTLN1wt-rescue_GFP-mTLN1-K1-A594_100xApoLambda_300ms_ND_02_07-4.tif	0.3		24	160621_Ni_HeLa_TLN1-KD-mTLN1wt-rescue_GFP-mTLN1-K1-A594_100xApoLambda_300ms_ND_02_08-5.tif	0.2		24	160621_Ni_HeLa_TLN1-KD-mTLN1wt-rescue_GFP-mTLN1-K1-A594_100xApoLambda_300ms_ND_02_09-6.tif	2.4		24	160621_Ni_HeLa_TLN1-KD-mTLN1wt-rescue_GFP-mTLN1-K1-A594_100xApoLambda_300ms_ND_02_10-8.tif	0.1		24	160621_Ni_HeLa_TLN1-KD-mTLN1wt-rescue_GFP-mTLN1-K1-A594_100xApoLambda_300ms_ND_02_11-6.tif	0.2		24	160621_Ni_HeLa_TLN1-KD-mTLN1wt-rescue_GFP-mTLN1-K1-A594_100xApoLambda_300ms_ND_02_12-5.tif
				25	160621_Ni_HeLa_TLN1-KD-mTLN1wt-rescue_GFP-mTLN1-K1-A594_100xApoLambda_300ms_ND_02_02-6.tif	1		25	160621_Ni_HeLa_TLN1-KD-mTLN1wt-rescue_GFP-mTLN1-K1-A594_100xApoLambda_300ms_ND_02_03-3.tif	0.2		25	160621_Ni_HeLa_TLN1-KD-mTLN1wt-rescue_GFP-mTLN1-K1-A594_100xApoLambda_300ms_ND_02_04-3.tif	8.4		25	160621_Ni_HeLa_TLN1-KD-mTLN1wt-rescue_GFP-mTLN1-K1-A594_100xApoLambda_300ms_ND_02_04-3.tif	0.2		25	160621_Ni_HeLa_TLN1-KD-mTLN1wt-rescue_GFP-mTLN1-K1-A594_100xApoLambda_300ms_ND_02_05-7.tif	6.1		25	160621_Ni_HeLa_TLN1-KD-mTLN1wt-rescue_GFP-mTLN1-K1-A594_100xApoLambda_300ms_ND_02_06-4.tif	0.8		25	160621_Ni_HeLa_TLN1-KD-mTLN1wt-rescue_GFP-mTLN1-K1-A594_100xApoLambda_300ms_ND_02_07-4.tif	0.5		25	160621_Ni_HeLa_TLN1-KD-mTLN1wt-rescue_GFP-mTLN1-K1-A594_100xApoLambda_300ms_ND_02_08-5.tif	1.7		25	160621_Ni_HeLa_TLN1-KD-mTLN1wt-rescue_GFP-mTLN1-K1-A594_100xApoLambda_300ms_ND_02_09-6.tif	1.5		25	160621_Ni_HeLa_TLN1-KD-mTLN1wt-rescue_GFP-mTLN1-K1-A594_100xApoLambda_300ms_ND_02_10-8.tif	0.2		25	160621_Ni_HeLa_TLN1-KD-mTLN1wt-rescue_GFP-mTLN1-K1-A594_100xApoLambda_300ms_ND_02_11-6.tif	0.7		25	160621_Ni_HeLa_TLN1-KD-mTLN1wt-rescue_GFP-mTLN1-K1-A594_100xApoLambda_300ms_ND_02_12-5.tif
				26	160621_Ni_HeLa_TLN1-KD-mTLN1wt-rescue_GFP-mTLN1-K1-A594_100xApoLambda_300ms_ND_02_02-6.tif	0.1		26	160621_Ni_HeLa_TLN1-KD-mTLN1wt-rescue_GFP-mTLN1-K1-A594_100xApoLambda_300ms_ND_02_03-3.tif	0.6		26	160621_Ni_HeLa_TLN1-KD-mTLN1wt-rescue_GFP-mTLN1-K1-A594_100xApoLambda_300ms_ND_02_04-3.tif	1.3		26	160621_Ni_HeLa_TLN1-KD-mTLN1wt-rescue_GFP-mTLN1-K1-A594_100xApoLambda_300ms_ND_02_04-3.tif	6		26	160621_Ni_HeLa_TLN1-KD-mTLN1wt-rescue_GFP-mTLN1-K1-A594_100xApoLambda_300ms_ND_02_05-7.tif	0.3		26	160621_Ni_HeLa_TLN1-KD-mTLN1wt-rescue_GFP-mTLN1-K1-A594_100xApoLambda_300ms_ND_02_06-4.tif	0.2		26	160621_Ni_HeLa_TLN1-KD-mTLN1wt-rescue_GFP-mTLN1-K1-A594_100xApoLambda_300ms_ND_02_07-4.tif	1.6		26	160621_Ni_HeLa_TLN1-KD-mTLN1wt-rescue_GFP-mTLN1-K1-A594_100xApoLambda_300ms_ND_02_08-5.tif	0.2		26	160621_Ni_HeLa_TLN1-KD-mTLN1wt-rescue_GFP-mTLN1-K1-A594_100xApoLambda_300ms_ND_02_09-6.tif	0.2		26	160621_Ni_HeLa_TLN1-KD-mTLN1wt-rescue_GFP-mTLN1-K1-A594_100xApoLambda_300ms_ND_02_10-8.tif	0.2		26	160621_Ni_HeLa_TLN1-KD-mTLN1wt-rescue_GFP-mTLN1-K1-A594_100xApoLambda_300ms_ND_02_11-6.tif	0.2		26	160621_Ni_HeLa_TLN1-KD-mTLN1wt-rescue_GFP-mTLN1-K1-A594_100xApoLambda_300ms_ND_02_12-5.tif
				27	160621_Ni_HeLa_TLN1-KD-mTLN1wt-rescue_GFP-mTLN1-K1-A594_100xApoLambda_300ms_ND_02_02-6.tif	0.1		27	160621_Ni_HeLa_TLN1-KD-mTLN1wt-rescue_GFP-mTLN1-K1-A594_100xApoLambda_300ms_ND_02_03-3.tif	1.4		27	160621_Ni_HeLa_TLN1-KD-mTLN1wt-rescue_GFP-mTLN1-K1-A594_100xApoLambda_300ms_ND_02_04-3.tif	2.5		27	160621_Ni_HeLa_TLN1-KD-mTLN1wt-rescue_GFP-mTLN1-K1-A594_100xApoLambda_300ms_ND_02_04-3.tif	0.9		27	160621_Ni_HeLa_TLN1-KD-mTLN1wt-rescue_GFP-mTLN1-K1-A594_100xApoLambda_300ms_ND_02_05-7.tif	5.9		27	160621_Ni_HeLa_TLN1-KD-mTLN1wt-rescue_GFP-mTLN1-K1-A594_100xApoLambda_300ms_ND_02_06-4.tif	2.2		27	160621_Ni_HeLa_TLN1-KD-mTLN1wt-rescue_GFP-mTLN1-K1-A594_100xApoLambda_300ms_ND_02_07-4.tif	2.2		27	160621_Ni_HeLa_TLN1-KD-mTLN1wt-rescue_GFP-mTLN1-K1-A594_100xApoLambda_300ms_ND_02_08-5.tif	0.7		27	160621_Ni_HeLa_TLN1-KD-mTLN1wt-rescue_GFP-mTLN1-K1-A594_100xApoLambda_300ms_ND_02_09-6.tif	1.8		27	160621_Ni_HeLa_TLN1-KD-mTLN1wt-rescue_GFP-mTLN1-K1-A594_100xApoLambda_300ms_ND_02_10-8.tif	0.2		27	160621_Ni_HeLa_TLN1-KD-mTLN1wt-rescue_GFP-mTLN1-K1-A594_100xApoLambda_300ms_ND_02_11-6.tif	1.9		27	160621_Ni_HeLa_TLN1-KD-mTLN1wt-rescue_GFP-mTLN1-K1-A594_100xApoLambda_300ms_ND_02_12-5.tif
				28	160621_Ni_HeLa_TLN1-KD-mTLN1wt-rescue_GFP-mTLN1-K1-A594_100xApoLambda_300ms_ND_02_02-6.tif	0.4		28	160621_Ni_HeLa_TLN1-KD-mTLN1wt-rescue_GFP-mTLN1-K1-A594_100xApoLambda_300ms_ND_02_03-3.tif	0.2		28	160621_Ni_HeLa_TLN1-KD-mTLN1wt-rescue_GFP-mTLN1-K1-A594_100xApoLambda_300ms_ND_02_04-3.tif	1.5		28	160621_Ni_HeLa_TLN1-KD-mTLN1wt-rescue_GFP-mTLN1-K1-A594_100xApoLambda_300ms_ND_02_04-3.tif	2.3		28	160621_Ni_HeLa_TLN1-KD-mTLN1wt-rescue_GFP-mTLN1-K1-A594_100xApoLambda_300ms_ND_02_05-7.tif	3.6		28	160621_Ni_HeLa_TLN1-KD-mTLN1wt-rescue_GFP-mTLN1-K1-A594_100xApoLambda_300ms_ND_02_06-4.tif	2.7		28	160621_Ni_HeLa_TLN1-KD-mTLN1wt-rescue_GFP-mTLN1-K1-A594_100xApoLambda_300ms_ND_02_07-4.tif	2		28	160621_Ni_HeLa_TLN1-KD-mTLN1wt-rescue_GFP-mTLN1-K1-A594_100xApoLambda_300ms_ND_02_08-5.tif	1.4		28	160621_Ni_HeLa_TLN1-KD-mTLN1wt-rescue_GFP-mTLN1-K1-A594_100xApoLambda_300ms_ND_02_09-6.tif	0.4		28	160621_Ni_HeLa_TLN1-KD-mTLN1wt-rescue_GFP-mTLN1-K1-A594_100xApoLambda_300ms_ND_02_10-8.tif	0.7		28	160621_Ni_HeLa_TLN1-KD-mTLN1wt-rescue_GFP-mTLN1-K1-A594_100xApoLambda_300ms_ND_02_11-6.tif	0.4		28	160621_Ni_HeLa_TLN1-KD-mTLN1wt-rescue_GFP-mTLN1-K1-A594_100xApoLambda_300ms_ND_02_12-5.tif
				29	160621_Ni_HeLa_TLN1-KD-mTLN1wt-rescue_GFP-mTLN1-K1-A594_100xApoLambda_300ms_ND_02_02-6.tif	0.1		29	160621_Ni_HeLa_TLN1-KD-mTLN1wt-rescue_GFP-mTLN1-K1-A594_100xApoLambda_300ms_ND_02_03-3.tif	1.1		29	160621_Ni_HeLa_TLN1-KD-mTLN1wt-rescue_GFP-mTLN1-K1-A594_100xApoLambda_300ms_ND_02_04-3.tif	3.5		29	160621_Ni_HeLa_TLN1-KD-mTLN1wt-rescue_GFP-mTLN1-K1-A594_100xApoLambda_300ms_ND_02_04-3.tif	1.8		29	160621_Ni_HeLa_TLN1-KD-mTLN1wt-rescue_GFP-mTLN1-K1-A594_100xApoLambda_300ms_ND_02_05-7.tif	0.1		29	160621_Ni_HeLa_TLN1-KD-mTLN1wt-rescue_GFP-mTLN1-K1-A594_100xApoLambda_300ms_ND_02_06-4.tif	0.5		29	160621_Ni_HeLa_TLN1-KD-mTLN1wt-rescue_GFP-mTLN1-K1-A594_100xApoLambda_300ms_ND_02_07-4.tif	1.4		29	160621_Ni_HeLa_TLN1-KD-mTLN1wt-rescue_GFP-mTLN1-K1-A594_100xApoLambda_300ms_ND_02_08-5.tif	1.6		29	160621_Ni_HeLa_TLN1-KD-mTLN1wt-rescue_GFP-mTLN1-K1-A594_100xApoLambda_300ms_ND_02_09-6.tif	2.3		29	160621_Ni_HeLa_TLN1-KD-mTLN1wt-rescue_GFP-mTLN1-K1-A594_100xApoLambda_300ms_ND_02_10-8.tif	2.3		29	160621_Ni_HeLa_TLN1-KD-mTLN1wt-rescue_GFP-mTLN1-K1-A594_100xApoLambda_300ms_ND_02_11-6.tif	0.4		29	160621_Ni_HeLa_TLN1-KD-mTLN1wt-rescue_GFP-mTLN1-K1-A594_100xApoLambda_300ms_ND_02_12-5.tif
				30	160621_Ni_HeLa_TLN1-KD-mTLN1wt-rescue_GFP-mTLN1-K1-A594_100xApoLambda_300ms_ND_02_02-6.tif	0.1		30	160621_Ni_HeLa_TLN1-KD-mTLN1wt-rescue_GFP-mTLN1-K1-A594_100xApoLambda_300ms_ND_02_03-3.tif	0.2		30	160621_Ni_HeLa_TLN1-KD-mTLN1wt-rescue_GFP-mTLN1-K1-A594_100xApoLambda_300ms_ND_02_04-3.tif	4.1		30	160621_Ni_HeLa_TLN1-KD-mTLN1wt-rescue_GFP-mTLN1-K1-A594_100xApoLambda_300ms_ND_02_04-3.tif	0.3		30	160621_Ni_HeLa_TLN1-KD-mTLN1wt-rescue_GFP-mTLN1-K1-A594_100xApoLambda_300ms_ND_02_05-7.tif	1.5		30	160621_Ni_HeLa_TLN1-KD-mTLN1wt-rescue_GFP-mTLN1-K1-A594_100xApoLambda_300ms_ND_02_06-4.tif	1.1		30	160621_Ni_HeLa_TLN1-KD-mTLN1wt-rescue_GFP-mTLN1-K1-A594_100xApoLambda_300ms_ND_02_07-4.tif	1.5		30	160621_Ni_HeLa_TLN1-KD-mTLN1wt-rescue_GFP-mTLN1-K1-A594_100xApoLambda_300ms_ND_02_08-5.tif	0.2		30	160621_Ni_HeLa_TLN1-KD-mTLN1wt-rescue_GFP-mTLN1-K1-A594_100xApoLambda_300ms_ND_02_09-6.tif	0.2		30	160621_Ni_HeLa_TLN1-KD-mTLN1wt-rescue_GFP-mTLN1-K1-A594_100xApoLambda_300ms_ND_02_10-8.tif	0.2		30	160621_Ni_HeLa_TLN1-KD-mTLN1wt-rescue_GFP-mTLN1-K1-A594_100xApoLambda_300ms_ND_02_11-6.tif	0.3		30	160621_Ni_HeLa_TLN1-KD-mTLN1wt-rescue_GFP-mTLN1-K1-A594_100xApoLambda_300ms_ND_02_12-5.tif
				31	160621_Ni_HeLa_TLN1-KD-mTLN1wt-rescue_GFP-mTLN1-K1-A594_100xApoLambda_300ms_ND_02_02-6.tif	0.2		31	160621_Ni_HeLa_TLN1-KD-mTLN1wt-rescue_GFP-mTLN1-K1-A594_100xApoLambda_300ms_ND_02_03-3.tif	0.1		31	160621_Ni_HeLa_TLN1-KD-mTLN1wt-rescue_GFP-mTLN1-K1-A594_100xApoLambda_300ms_ND_02_04-3.tif	2.8										31	160621_Ni_HeLa_TLN1-KD-mTLN1wt-rescue_GFP-mTLN1-K1-A594_100xApoLambda_300ms_ND_02_06-4.tif	0.8		31	160621_Ni_HeLa_TLN1-KD-mTLN1wt-rescue_GFP-mTLN1-K1-A594_100xApoLambda_300ms_ND_02_07-4.tif	0.3		31	160621_Ni_HeLa_TLN1-KD-mTLN1wt-rescue_GFP-mTLN1-K1-A594_100xApoLambda_300ms_ND_02_08-5.tif	0.5		31	160621_Ni_HeLa_TLN1-KD-mTLN1wt-rescue_GFP-mTLN1-K1-A594_100xApoLambda_300ms_ND_02_09-6.tif	2.5		31	160621_Ni_HeLa_TLN1-KD-mTLN1wt-rescue_GFP-mTLN1-K1-A594_100xApoLambda_300ms_ND_02_10-8.tif	4.7		31	160621_Ni_HeLa_TLN1-KD-mTLN1wt-rescue_GFP-mTLN1-K1-A594_100xApoLambda_300ms_ND_02_11-6.tif	0.9		31	160621_Ni_HeLa_TLN1-KD-mTLN1wt-rescue_GFP-mTLN1-K1-A594_100xApoLambda_300ms_ND_02_12-5.tif
				32	160621_Ni_HeLa_TLN1-KD-mTLN1wt-rescue_GFP-mTLN1-K1-A594_100xApoLambda_300ms_ND_02_02-6.tif	0.4		32	160621_Ni_HeLa_TLN1-KD-mTLN1wt-rescue_GFP-mTLN1-K1-A594_100xApoLambda_300ms_ND_02_03-3.tif	0.4		32	160621_Ni_HeLa_TLN1-KD-mTLN1wt-rescue_GFP-mTLN1-K1-A594_100xApoLambda_300ms_ND_02_04-3.tif	2.5										32	160621_Ni_HeLa_TLN1-KD-mTLN1wt-rescue_GFP-mTLN1-K1-A594_100xApoLambda_300ms_ND_02_06-4.tif	0.5		32	160621_Ni_HeLa_TLN1-KD-mTLN1wt-rescue_GFP-mTLN1-K1-A594_100xApoLambda_300ms_ND_02_07-4.tif	0.9		32	160621_Ni_HeLa_TLN1-KD-mTLN1wt-rescue_GFP-mTLN1-K1-A594_100xApoLambda_300ms_ND_02_08-5.tif	0.6		32	160621_Ni_HeLa_TLN1-KD-mTLN1wt-rescue_GFP-mTLN1-K1-A594_100xApoLambda_300ms_ND_02_09-6.tif	0.1		32	160621_Ni_HeLa_TLN1-KD-mTLN1wt-rescue_GFP-mTLN1-K1-A594_100xApoLambda_300ms_ND_02_10-8.tif	0.2		32	160621_Ni_HeLa_TLN1-KD-mTLN1wt-rescue_GFP-mTLN1-K1-A594_100xApoLambda_300ms_ND_02_11-6.tif	0.1		32	160621_Ni_HeLa_TLN1-KD-mTLN1wt-rescue_GFP-mTLN1-K1-A594_100xApoLambda_300ms_ND_02_12-5.tif
				33	160621_Ni_HeLa_TLN1-KD-mTLN1wt-rescue_GFP-mTLN1-K1-A594_100xApoLambda_300ms_ND_02_02-6.tif	0.1		33	160621_Ni_HeLa_TLN1-KD-mTLN1wt-rescue_GFP-mTLN1-K1-A594_100xApoLambda_300ms_ND_02_03-3.tif	1.4		33	160621_Ni_HeLa_TLN1-KD-mTLN1wt-rescue_GFP-mTLN1-K1-A594_100xApoLambda_300ms_ND_02_04-3.tif	1.5										33	160621_Ni_HeLa_TLN1-KD-mTLN1wt-rescue_GFP-mTLN1-K1-A594_100xApoLambda_300ms_ND_02_06-4.tif	0.4		33	160621_Ni_HeLa_TLN1-KD-mTLN1wt-rescue_GFP-mTLN1-K1-A594_100xApoLambda_300ms_ND_02_07-4.tif	0.1		33	160621_Ni_HeLa_TLN1-KD-mTLN1wt-rescue_GFP-mTLN1-K1-A594_100xApoLambda_300ms_ND_02_08-5.tif	1.8		33	160621_Ni_HeLa_TLN1-KD-mTLN1wt-rescue_GFP-mTLN1-K1-A594_100xApoLambda_300ms_ND_02_09-6.tif	0.3		33	160621_Ni_HeLa_TLN1-KD-mTLN1wt-rescue_GFP-mTLN1-K1-A594_100xApoLambda_300ms_ND_02_10-8.tif	0.3		33	160621_Ni_HeLa_TLN1-KD-mTLN1wt-rescue_GFP-mTLN1-K1-A594_100xApoLambda_300ms_ND_02_11-6.tif	0.9		33	160621_Ni_HeLa_TLN1-KD-mTLN1wt-rescue_GFP-mTLN1-K1-A594_100xApoLambda_300ms_ND_02_12-5.tif
				34	160621_Ni_HeLa_TLN1-KD-mTLN1wt-rescue_GFP-mTLN1-K1-A594_100xApoLambda_300ms_ND_02_02-6.tif	0.7		34	160621_Ni_HeLa_TLN1-KD-mTLN1wt-rescue_GFP-mTLN1-K1-A594_100xApoLambda_300ms_ND_02_03-3.tif	0.2		34	160621_Ni_HeLa_TLN1-KD-mTLN1wt-rescue_GFP-mTLN1-K1-A594_100xApoLambda_300ms_ND_02_04-3.tif	0.5										34	160621_Ni_HeLa_TLN1-KD-mTLN1wt-rescue_GFP-mTLN1-K1-A594_100xApoLambda_300ms_ND_02_06-4.tif	0.9		34	160621_Ni_HeLa_TLN1-KD-mTLN1wt-rescue_GFP-mTLN1-K1-A594_100xApoLambda_300ms_ND_02_07-4.tif	1.8		34	160621_Ni_HeLa_TLN1-KD-mTLN1wt-rescue_GFP-mTLN1-K1-A594_100xApoLambda_300ms_ND_02_08-5.tif	1.5		34	160621_Ni_HeLa_TLN1-KD-mTLN1wt-rescue_GFP-mTLN1-K1-A594_100xApoLambda_300ms_ND_02_09-6.tif	0.4		34	160621_Ni_HeLa_TLN1-KD-mTLN1wt-rescue_GFP-mTLN1-K1-A594_100xApoLambda_300ms_ND_02_10-8.tif	0.3		34	160621_Ni_HeLa_TLN1-KD-mTLN1wt-rescue_GFP-mTLN1-K1-A594_100xApoLambda_300ms_ND_02_11-6.tif	0.5		34	160621_Ni_HeLa_TLN1-KD-mTLN1wt-rescue_GFP-mTLN1-K1-A594_100xApoLambda_300ms_ND_02_12-5.tif
				35	160621_Ni_HeLa_TLN1-KD-mTLN1wt-rescue_GFP-mTLN1-K1-A594_100xApoLambda_300ms_ND_02_02-6.tif	0.5		35	160621_Ni_HeLa_TLN1-KD-mTLN1wt-rescue_GFP-mTLN1-K1-A594_100xApoLambda_300ms_ND_02_03-3.tif	0.2		35	160621_Ni_HeLa_TLN1-KD-mTLN1wt-rescue_GFP-mTLN1-K1-A594_100xApoLambda_300ms_ND_02_04-3.tif	0.5										35	160621_Ni_HeLa_TLN1-KD-mTLN1wt-rescue_GFP-mTLN1-K1-A594_100xApoLambda_300ms_ND_02_06-4.tif	0.3						35	160621_Ni_HeLa_TLN1-KD-mTLN1wt-rescue_GFP-mTLN1-K1-A594_100xApoLambda_300ms_ND_02_08-5.tif	1.7		35	160621_Ni_HeLa_TLN1-KD-mTLN1wt-rescue_GFP-mTLN1-K1-A594_100xApoLambda_300ms_ND_02_09-6.tif	0.1		35	160621_Ni_HeLa_TLN1-KD-mTLN1wt-rescue_GFP-mTLN1-K1-A594_100xApoLambda_300ms_ND_02_10-8.tif	0.1		35	160621_Ni_HeLa_TLN1-KD-mTLN1wt-rescue_GFP-mTLN1-K1-A594_100xApoLambda_300ms_ND_02_11-6.tif	0.4		35	160621_Ni_HeLa_TLN1-KD-mTLN1wt-rescue_GFP-mTLN1-K1-A594_100xApoLambda_300ms_ND_02_12-5.tif
				36	160621_Ni_HeLa_TLN1-KD-mTLN1wt-rescue_GFP-mTLN1-K1-A594_100xApoLambda_300ms_ND_02_02-6.tif	2.1		36	160621_Ni_HeLa_TLN1-KD-mTLN1wt-rescue_GFP-mTLN1-K1-A594_100xApoLambda_300ms_ND_02_03-3.tif	0.2		36	160621_Ni_HeLa_TLN1-KD-mTLN1wt-rescue_GFP-mTLN1-K1-A594_100xApoLambda_300ms_ND_02_04-3.tif	0.5										36	160621_Ni_HeLa_TLN1-KD-mTLN1wt-rescue_GFP-mTLN1-K1-A594_100xApoLambda_300ms_ND_02_06-4.tif	0.3						36	160621_Ni_HeLa_TLN1-KD-mTLN1wt-rescue_GFP-mTLN1-K1-A594_100xApoLambda_300ms_ND_02_08-5.tif	0.2		36	160621_Ni_HeLa_TLN1-KD-mTLN1wt-rescue_GFP-mTLN1-K1-A594_100xApoLambda_300ms_ND_02_09-6.tif	2.7		36	160621_Ni_HeLa_TLN1-KD-mTLN1wt-rescue_GFP-mTLN1-K1-A594_100xApoLambda_300ms_ND_02_10-8.tif	0.6		36	160621_Ni_HeLa_TLN1-KD-mTLN1wt-rescue_GFP-mTLN1-K1-A594_100xApoLambda_300ms_ND_02_11-6.tif	0.3		36	160621_Ni_HeLa_TLN1-KD-mTLN1wt-rescue_GFP-mTLN1-K1-A594_100xApoLambda_300ms_ND_02_12-5.tif
				37	160621_Ni_HeLa_TLN1-KD-mTLN1wt-rescue_GFP-mTLN1-K1-A594_100xApoLambda_300ms_ND_02_02-6.tif	0.4		37	160621_Ni_HeLa_TLN1-KD-mTLN1wt-rescue_GFP-mTLN1-K1-A594_100xApoLambda_300ms_ND_02_03-3.tif	5.7		37	160621_Ni_HeLa_TLN1-KD-mTLN1wt-rescue_GFP-mTLN1-K1-A594_100xApoLambda_300ms_ND_02_04-3.tif	0.2										37	160621_Ni_HeLa_TLN1-KD-mTLN1wt-rescue_GFP-mTLN1-K1-A594_100xApoLambda_300ms_ND_02_06-4.tif	0.1						37	160621_Ni_HeLa_TLN1-KD-mTLN1wt-rescue_GFP-mTLN1-K1-A594_100xApoLambda_300ms_ND_02_08-5.tif	1.9		37	160621_Ni_HeLa_TLN1-KD-mTLN1wt-rescue_GFP-mTLN1-K1-A594_100xApoLambda_300ms_ND_02_09-6.tif	2.6		37	160621_Ni_HeLa_TLN1-KD-mTLN1wt-rescue_GFP-mTLN1-K1-A594_100xApoLambda_300ms_ND_02_10-8.tif	1.2		37	160621_Ni_HeLa_TLN1-KD-mTLN1wt-rescue_GFP-mTLN1-K1-A594_100xApoLambda_300ms_ND_02_11-6.tif	0.1		37	160621_Ni_HeLa_TLN1-KD-mTLN1wt-rescue_GFP-mTLN1-K1-A594_100xApoLambda_300ms_ND_02_12-5.tif
				38	160621_Ni_HeLa_TLN1-KD-mTLN1wt-rescue_GFP-mTLN1-K1-A594_100xApoLambda_300ms_ND_02_02-6.tif	0.3		38	160621_Ni_HeLa_TLN1-KD-mTLN1wt-rescue_GFP-mTLN1-K1-A594_100xApoLambda_300ms_ND_02_03-3.tif	0.2		38	160621_Ni_HeLa_TLN1-KD-mTLN1wt-rescue_GFP-mTLN1-K1-A594_100xApoLambda_300ms_ND_02_04-3.tif	0.8										38	160621_Ni_HeLa_TLN1-KD-mTLN1wt-rescue_GFP-mTLN1-K1-A594_100xApoLambda_300ms_ND_02_06-4.tif	0.5						38	160621_Ni_HeLa_TLN1-KD-mTLN1wt-rescue_GFP-mTLN1-K1-A594_100xApoLambda_300ms_ND_02_08-5.tif	0.9		38	160621_Ni_HeLa_TLN1-KD-mTLN1wt-rescue_GFP-mTLN1-K1-A594_100xApoLambda_300ms_ND_02_09-6.tif	2.2		38	160621_Ni_HeLa_TLN1-KD-mTLN1wt-rescue_GFP-mTLN1-K1-A594_100xApoLambda_300ms_ND_02_10-8.tif	0.9		38	160621_Ni_HeLa_TLN1-KD-mTLN1wt-rescue_GFP-mTLN1-K1-A594_100xApoLambda_300ms_ND_02_11-6.tif	0.2		38	160621_Ni_HeLa_TLN1-KD-mTLN1wt-rescue_GFP-mTLN1-K1-A594_100xApoLambda_300ms_ND_02_12-5.tif
				39	160621_Ni_HeLa_TLN1-KD-mTLN1wt-rescue_GFP-mTLN1-K1-A594_100xApoLambda_300ms_ND_02_02-6.tif	0.1		39	160621_Ni_HeLa_TLN1-KD-mTLN1wt-rescue_GFP-mTLN1-K1-A594_100xApoLambda_300ms_ND_02_03-3.tif	0.3														39	160621_Ni_HeLa_TLN1-KD-mTLN1wt-rescue_GFP-mTLN1-K1-A594_100xApoLambda_300ms_ND_02_06-4.tif	0.3						39	160621_Ni_HeLa_TLN1-KD-mTLN1wt-rescue_GFP-mTLN1-K1-A594_100xApoLambda_300ms_ND_02_08-5.tif	1.3		39	160621_Ni_HeLa_TLN1-KD-mTLN1wt-rescue_GFP-mTLN1-K1-A594_100xApoLambda_300ms_ND_02_09-6.tif	0.3		39	160621_Ni_HeLa_TLN1-KD-mTLN1wt-rescue_GFP-mTLN1-K1-A594_100xApoLambda_300ms_ND_02_10-8.tif	0.3		39	160621_Ni_HeLa_TLN1-KD-mTLN1wt-rescue_GFP-mTLN1-K1-A594_100xApoLambda_300ms_ND_02_11-6.tif	1.1		39	160621_Ni_HeLa_TLN1-KD-mTLN1wt-rescue_GFP-mTLN1-K1-A594_100xApoLambda_300ms_ND_02_12-5.tif
				40	160621_Ni_HeLa_TLN1-KD-mTLN1wt-rescue_GFP-mTLN1-K1-A594_100xApoLambda_300ms_ND_02_02-6.tif	0.3		40	160621_Ni_HeLa_TLN1-KD-mTLN1wt-rescue_GFP-mTLN1-K1-A594_100xApoLambda_300ms_ND_02_03-3.tif	0.2														40	160621_Ni_HeLa_TLN1-KD-mTLN1wt-rescue_GFP-mTLN1-K1-A594_100xApoLambda_300ms_ND_02_06-4.tif	0.1						40	160621_Ni_HeLa_TLN1-KD-mTLN1wt-rescue_GFP-mTLN1-K1-A594_100xApoLambda_300ms_ND_02_08-5.tif	0.3		40	160621_Ni_HeLa_TLN1-KD-mTLN1wt-rescue_GFP-mTLN1-K1-A594_100xApoLambda_300ms_ND_02_09-6.tif	1.4		40	160621_Ni_HeLa_TLN1-KD-mTLN1wt-rescue_GFP-mTLN1-K1-A594_100xApoLambda_300ms_ND_02_10-8.tif	0.1		40	160621_Ni_HeLa_TLN1-KD-mTLN1wt-rescue_GFP-mTLN1-K1-A594_100xApoLambda_300ms_ND_02_11-6.tif	0.2		40	160621_Ni_HeLa_TLN1-KD-mTLN1wt-rescue_GFP-mTLN1-K1-A594_100xApoLambda_300ms_ND_02_12-5.tif
				41	160621_Ni_HeLa_TLN1-KD-mTLN1wt-rescue_GFP-mTLN1-K1-A594_100xApoLambda_300ms_ND_02_02-6.tif	1.5		41	160621_Ni_HeLa_TLN1-KD-mTLN1wt-rescue_GFP-mTLN1-K1-A594_100xApoLambda_300ms_ND_02_03-3.tif	0.1														41	160621_Ni_HeLa_TLN1-KD-mTLN1wt-rescue_GFP-mTLN1-K1-A594_100xApoLambda_300ms_ND_02_06-4.tif	1.4						41	160621_Ni_HeLa_TLN1-KD-mTLN1wt-rescue_GFP-mTLN1-K1-A594_100xApoLambda_300ms_ND_02_08-5.tif	4.2						41	160621_Ni_HeLa_TLN1-KD-mTLN1wt-rescue_GFP-mTLN1-K1-A594_100xApoLambda_300ms_ND_02_10-8.tif	1.5		41	160621_Ni_HeLa_TLN1-KD-mTLN1wt-rescue_GFP-mTLN1-K1-A594_100xApoLambda_300ms_ND_02_11-6.tif	0.8		41	160621_Ni_HeLa_TLN1-KD-mTLN1wt-rescue_GFP-mTLN1-K1-A594_100xApoLambda_300ms_ND_02_12-5.tif
				42	160621_Ni_HeLa_TLN1-KD-mTLN1wt-rescue_GFP-mTLN1-K1-A594_100xApoLambda_300ms_ND_02_02-6.tif	0.9		42	160621_Ni_HeLa_TLN1-KD-mTLN1wt-rescue_GFP-mTLN1-K1-A594_100xApoLambda_300ms_ND_02_03-3.tif	0.2														42	160621_Ni_HeLa_TLN1-KD-mTLN1wt-rescue_GFP-mTLN1-K1-A594_100xApoLambda_300ms_ND_02_06-4.tif	0.5						42	160621_Ni_HeLa_TLN1-KD-mTLN1wt-rescue_GFP-mTLN1-K1-A594_100xApoLambda_300ms_ND_02_08-5.tif	1						42	160621_Ni_HeLa_TLN1-KD-mTLN1wt-rescue_GFP-mTLN1-K1-A594_100xApoLambda_300ms_ND_02_10-8.tif	1.5		42	160621_Ni_HeLa_TLN1-KD-mTLN1wt-rescue_GFP-mTLN1-K1-A594_100xApoLambda_300ms_ND_02_11-6.tif	1.3		42	160621_Ni_HeLa_TLN1-KD-mTLN1wt-rescue_GFP-mTLN1-K1-A594_100xApoLambda_300ms_ND_02_12-5.tif
				43	160621_Ni_HeLa_TLN1-KD-mTLN1wt-rescue_GFP-mTLN1-K1-A594_100xApoLambda_300ms_ND_02_02-6.tif	1		43	160621_Ni_HeLa_TLN1-KD-mTLN1wt-rescue_GFP-mTLN1-K1-A594_100xApoLambda_300ms_ND_02_03-3.tif	0.1														43	160621_Ni_HeLa_TLN1-KD-mTLN1wt-rescue_GFP-mTLN1-K1-A594_100xApoLambda_300ms_ND_02_06-4.tif	0.9						43	160621_Ni_HeLa_TLN1-KD-mTLN1wt-rescue_GFP-mTLN1-K1-A594_100xApoLambda_300ms_ND_02_08-5.tif	0.3						43	160621_Ni_HeLa_TLN1-KD-mTLN1wt-rescue_GFP-mTLN1-K1-A594_100xApoLambda_300ms_ND_02_10-8.tif	0.4		43	160621_Ni_HeLa_TLN1-KD-mTLN1wt-rescue_GFP-mTLN1-K1-A594_100xApoLambda_300ms_ND_02_11-6.tif	0.3		43	160621_Ni_HeLa_TLN1-KD-mTLN1wt-rescue_GFP-mTLN1-K1-A594_100xApoLambda_300ms_ND_02_12-5.tif
				44	160621_Ni_HeLa_TLN1-KD-mTLN1wt-rescue_GFP-mTLN1-K1-A594_100xApoLambda_300ms_ND_02_02-6.tif	0.4		44	160621_Ni_HeLa_TLN1-KD-mTLN1wt-rescue_GFP-mTLN1-K1-A594_100xApoLambda_300ms_ND_02_03-3.tif	0.8														44	160621_Ni_HeLa_TLN1-KD-mTLN1wt-rescue_GFP-mTLN1-K1-A594_100xApoLambda_300ms_ND_02_06-4.tif	0.3						44	160621_Ni_HeLa_TLN1-KD-mTLN1wt-rescue_GFP-mTLN1-K1-A594_100xApoLambda_300ms_ND_02_08-5.tif	0.6						44	160621_Ni_HeLa_TLN1-KD-mTLN1wt-rescue_GFP-mTLN1-K1-A594_100xApoLambda_300ms_ND_02_10-8.tif	0.3		44	160621_Ni_HeLa_TLN1-KD-mTLN1wt-rescue_GFP-mTLN1-K1-A594_100xApoLambda_300ms_ND_02_11-6.tif	3.4		44	160621_Ni_HeLa_TLN1-KD-mTLN1wt-rescue_GFP-mTLN1-K1-A594_100xApoLambda_300ms_ND_02_12-5.tif
				45	160621_Ni_HeLa_TLN1-KD-mTLN1wt-rescue_GFP-mTLN1-K1-A594_100xApoLambda_300ms_ND_02_02-6.tif	0.6		45	160621_Ni_HeLa_TLN1-KD-mTLN1wt-rescue_GFP-mTLN1-K1-A594_100xApoLambda_300ms_ND_02_03-3.tif	0.9														45	160621_Ni_HeLa_TLN1-KD-mTLN1wt-rescue_GFP-mTLN1-K1-A594_100xApoLambda_300ms_ND_02_06-4.tif	0.4						45	160621_Ni_HeLa_TLN1-KD-mTLN1wt-rescue_GFP-mTLN1-K1-A594_100xApoLambda_300ms_ND_02_08-5.tif	0.2						45	160621_Ni_HeLa_TLN1-KD-mTLN1wt-rescue_GFP-mTLN1-K1-A594_100xApoLambda_300ms_ND_02_10-8.tif	4.3		45	160621_Ni_HeLa_TLN1-KD-mTLN1wt-rescue_GFP-mTLN1-K1-A594_100xApoLambda_300ms_ND_02_11-6.tif	0.2		45	160621_Ni_HeLa_TLN1-KD-mTLN1wt-rescue_GFP-mTLN1-K1-A594_100xApoLambda_300ms_ND_02_12-5.tif
				46	160621_Ni_HeLa_TLN1-KD-mTLN1wt-rescue_GFP-mTLN1-K1-A594_100xApoLambda_300ms_ND_02_02-6.tif	1.8		46	160621_Ni_HeLa_TLN1-KD-mTLN1wt-rescue_GFP-mTLN1-K1-A594_100xApoLambda_300ms_ND_02_03-3.tif	0.4														46	160621_Ni_HeLa_TLN1-KD-mTLN1wt-rescue_GFP-mTLN1-K1-A594_100xApoLambda_300ms_ND_02_06-4.tif	1						46	160621_Ni_HeLa_TLN1-KD-mTLN1wt-rescue_GFP-mTLN1-K1-A594_100xApoLambda_300ms_ND_02_08-5.tif	1.8						46	160621_Ni_HeLa_TLN1-KD-mTLN1wt-rescue_GFP-mTLN1-K1-A594_100xApoLambda_300ms_ND_02_10-8.tif	0.6		46	160621_Ni_HeLa_TLN1-KD-mTLN1wt-rescue_GFP-mTLN1-K1-A594_100xApoLambda_300ms_ND_02_11-6.tif	1.9		46	160621_Ni_HeLa_TLN1-KD-mTLN1wt-rescue_GFP-mTLN1-K1-A594_100xApoLambda_300ms_ND_02_12-5.tif
				47	160621_Ni_HeLa_TLN1-KD-mTLN1wt-rescue_GFP-mTLN1-K1-A594_100xApoLambda_300ms_ND_02_02-6.tif	2.1		47	160621_Ni_HeLa_TLN1-KD-mTLN1wt-rescue_GFP-mTLN1-K1-A594_100xApoLambda_300ms_ND_02_03-3.tif	0.6														47	160621_Ni_HeLa_TLN1-KD-mTLN1wt-rescue_GFP-mTLN1-K1-A594_100xApoLambda_300ms_ND_02_06-4.tif	2.9						47	160621_Ni_HeLa_TLN1-KD-mTLN1wt-rescue_GFP-mTLN1-K1-A594_100xApoLambda_300ms_ND_02_08-5.tif	0.2						47	160621_Ni_HeLa_TLN1-KD-mTLN1wt-rescue_GFP-mTLN1-K1-A594_100xApoLambda_300ms_ND_02_10-8.tif	0.1		47	160621_Ni_HeLa_TLN1-KD-mTLN1wt-rescue_GFP-mTLN1-K1-A594_100xApoLambda_300ms_ND_02_11-6.tif	0.3		47	160621_Ni_HeLa_TLN1-KD-mTLN1wt-rescue_GFP-mTLN1-K1-A594_100xApoLambda_300ms_ND_02_12-5.tif
				48	160621_Ni_HeLa_TLN1-KD-mTLN1wt-rescue_GFP-mTLN1-K1-A594_100xApoLambda_300ms_ND_02_02-6.tif	0.9		48	160621_Ni_HeLa_TLN1-KD-mTLN1wt-rescue_GFP-mTLN1-K1-A594_100xApoLambda_300ms_ND_02_03-3.tif	0.2														48	160621_Ni_HeLa_TLN1-KD-mTLN1wt-rescue_GFP-mTLN1-K1-A594_100xApoLambda_300ms_ND_02_06-4.tif	0.3						48	160621_Ni_HeLa_TLN1-KD-mTLN1wt-rescue_GFP-mTLN1-K1-A594_100xApoLambda_300ms_ND_02_08-5.tif	0.1						48	160621_Ni_HeLa_TLN1-KD-mTLN1wt-rescue_GFP-mTLN1-K1-A594_100xApoLambda_300ms_ND_02_10-8.tif	0.5		48	160621_Ni_HeLa_TLN1-KD-mTLN1wt-rescue_GFP-mTLN1-K1-A594_100xApoLambda_300ms_ND_02_11-6.tif	1.4		48	160621_Ni_HeLa_TLN1-KD-mTLN1wt-rescue_GFP-mTLN1-K1-A594_100xApoLambda_300ms_ND_02_12-5.tif
				49	160621_Ni_HeLa_TLN1-KD-mTLN1wt-rescue_GFP-mTLN1-K1-A594_100xApoLambda_300ms_ND_02_02-6.tif	2		49	160621_Ni_HeLa_TLN1-KD-mTLN1wt-rescue_GFP-mTLN1-K1-A594_100xApoLambda_300ms_ND_02_03-3.tif	0.4														49	160621_Ni_HeLa_TLN1-KD-mTLN1wt-rescue_GFP-mTLN1-K1-A594_100xApoLambda_300ms_ND_02_06-4.tif	3.6						49	160621_Ni_HeLa_TLN1-KD-mTLN1wt-rescue_GFP-mTLN1-K1-A594_100xApoLambda_300ms_ND_02_08-5.tif	0.4						49	160621_Ni_HeLa_TLN1-KD-mTLN1wt-rescue_GFP-mTLN1-K1-A594_100xApoLambda_300ms_ND_02_10-8.tif	0.5		49	160621_Ni_HeLa_TLN1-KD-mTLN1wt-rescue_GFP-mTLN1-K1-A594_100xApoLambda_300ms_ND_02_11-6.tif	0.3		49	160621_Ni_HeLa_TLN1-KD-mTLN1wt-rescue_GFP-mTLN1-K1-A594_100xApoLambda_300ms_ND_02_12-5.tif
				50	160621_Ni_HeLa_TLN1-KD-mTLN1wt-rescue_GFP-mTLN1-K1-A594_100xApoLambda_300ms_ND_02_02-6.tif	0.2		50	160621_Ni_HeLa_TLN1-KD-mTLN1wt-rescue_GFP-mTLN1-K1-A594_100xApoLambda_300ms_ND_02_03-3.tif	0.5														50	160621_Ni_HeLa_TLN1-KD-mTLN1wt-rescue_GFP-mTLN1-K1-A594_100xApoLambda_300ms_ND_02_06-4.tif	0.3						50	160621_Ni_HeLa_TLN1-KD-mTLN1wt-rescue_GFP-mTLN1-K1-A594_100xApoLambda_300ms_ND_02_08-5.tif	0.1						50	160621_Ni_HeLa_TLN1-KD-mTLN1wt-rescue_GFP-mTLN1-K1-A594_100xApoLambda_300ms_ND_02_10-8.tif	0.5		50	160621_Ni_HeLa_TLN1-KD-mTLN1wt-rescue_GFP-mTLN1-K1-A594_100xApoLambda_300ms_ND_02_11-6.tif	2.1		50	160621_Ni_HeLa_TLN1-KD-mTLN1wt-rescue_GFP-mTLN1-K1-A594_100xApoLambda_300ms_ND_02_12-5.tif
				51	160621_Ni_HeLa_TLN1-KD-mTLN1wt-rescue_GFP-mTLN1-K1-A594_100xApoLambda_300ms_ND_02_02-6.tif	0.2		51	160621_Ni_HeLa_TLN1-KD-mTLN1wt-rescue_GFP-mTLN1-K1-A594_100xApoLambda_300ms_ND_02_03-3.tif	1.4														51	160621_Ni_HeLa_TLN1-KD-mTLN1wt-rescue_GFP-mTLN1-K1-A594_100xApoLambda_300ms_ND_02_06-4.tif	0.5						51	160621_Ni_HeLa_TLN1-KD-mTLN1wt-rescue_GFP-mTLN1-K1-A594_100xApoLambda_300ms_ND_02_08-5.tif	0.2						51	160621_Ni_HeLa_TLN1-KD-mTLN1wt-rescue_GFP-mTLN1-K1-A594_100xApoLambda_300ms_ND_02_10-8.tif	5.6		51	160621_Ni_HeLa_TLN1-KD-mTLN1wt-rescue_GFP-mTLN1-K1-A594_100xApoLambda_300ms_ND_02_11-6.tif	0.3		51	160621_Ni_HeLa_TLN1-KD-mTLN1wt-rescue_GFP-mTLN1-K1-A594_100xApoLambda_300ms_ND_02_12-5.tif
				52	160621_Ni_HeLa_TLN1-KD-mTLN1wt-rescue_GFP-mTLN1-K1-A594_100xApoLambda_300ms_ND_02_02-6.tif	1.2		52	160621_Ni_HeLa_TLN1-KD-mTLN1wt-rescue_GFP-mTLN1-K1-A594_100xApoLambda_300ms_ND_02_03-3.tif	0.2														52	160621_Ni_HeLa_TLN1-KD-mTLN1wt-rescue_GFP-mTLN1-K1-A594_100xApoLambda_300ms_ND_02_06-4.tif	0.3						52	160621_Ni_HeLa_TLN1-KD-mTLN1wt-rescue_GFP-mTLN1-K1-A594_100xApoLambda_300ms_ND_02_08-5.tif	1										52	160621_Ni_HeLa_TLN1-KD-mTLN1wt-rescue_GFP-mTLN1-K1-A594_100xApoLambda_300ms_ND_02_11-6.tif	0.1		52	160621_Ni_HeLa_TLN1-KD-mTLN1wt-rescue_GFP-mTLN1-K1-A594_100xApoLambda_300ms_ND_02_12-5.tif
								53	160621_Ni_HeLa_TLN1-KD-mTLN1wt-rescue_GFP-mTLN1-K1-A594_100xApoLambda_300ms_ND_02_03-3.tif	0.4														53	160621_Ni_HeLa_TLN1-KD-mTLN1wt-rescue_GFP-mTLN1-K1-A594_100xApoLambda_300ms_ND_02_06-4.tif	0.5						53	160621_Ni_HeLa_TLN1-KD-mTLN1wt-rescue_GFP-mTLN1-K1-A594_100xApoLambda_300ms_ND_02_08-5.tif	0.8										53	160621_Ni_HeLa_TLN1-KD-mTLN1wt-rescue_GFP-mTLN1-K1-A594_100xApoLambda_300ms_ND_02_11-6.tif	0.8		53	160621_Ni_HeLa_TLN1-KD-mTLN1wt-rescue_GFP-mTLN1-K1-A594_100xApoLambda_300ms_ND_02_12-5.tif
								54	160621_Ni_HeLa_TLN1-KD-mTLN1wt-rescue_GFP-mTLN1-K1-A594_100xApoLambda_300ms_ND_02_03-3.tif	0.1														54	160621_Ni_HeLa_TLN1-KD-mTLN1wt-rescue_GFP-mTLN1-K1-A594_100xApoLambda_300ms_ND_02_06-4.tif	1						54	160621_Ni_HeLa_TLN1-KD-mTLN1wt-rescue_GFP-mTLN1-K1-A594_100xApoLambda_300ms_ND_02_08-5.tif	0.4										54	160621_Ni_HeLa_TLN1-KD-mTLN1wt-rescue_GFP-mTLN1-K1-A594_100xApoLambda_300ms_ND_02_11-6.tif	0.3		54	160621_Ni_HeLa_TLN1-KD-mTLN1wt-rescue_GFP-mTLN1-K1-A594_100xApoLambda_300ms_ND_02_12-5.tif
								55	160621_Ni_HeLa_TLN1-KD-mTLN1wt-rescue_GFP-mTLN1-K1-A594_100xApoLambda_300ms_ND_02_03-3.tif	1.3														55	160621_Ni_HeLa_TLN1-KD-mTLN1wt-rescue_GFP-mTLN1-K1-A594_100xApoLambda_300ms_ND_02_06-4.tif	0.8						55	160621_Ni_HeLa_TLN1-KD-mTLN1wt-rescue_GFP-mTLN1-K1-A594_100xApoLambda_300ms_ND_02_08-5.tif	0.1										55	160621_Ni_HeLa_TLN1-KD-mTLN1wt-rescue_GFP-mTLN1-K1-A594_100xApoLambda_300ms_ND_02_11-6.tif	0.1		55	160621_Ni_HeLa_TLN1-KD-mTLN1wt-rescue_GFP-mTLN1-K1-A594_100xApoLambda_300ms_ND_02_12-5.tif
								56	160621_Ni_HeLa_TLN1-KD-mTLN1wt-rescue_GFP-mTLN1-K1-A594_100xApoLambda_300ms_ND_02_03-3.tif	0.8														56	160621_Ni_HeLa_TLN1-KD-mTLN1wt-rescue_GFP-mTLN1-K1-A594_100xApoLambda_300ms_ND_02_06-4.tif	2.1																		56	160621_Ni_HeLa_TLN1-KD-mTLN1wt-rescue_GFP-mTLN1-K1-A594_100xApoLambda_300ms_ND_02_11-6.tif	2.4		56	160621_Ni_HeLa_TLN1-KD-mTLN1wt-rescue_GFP-mTLN1-K1-A594_100xApoLambda_300ms_ND_02_12-5.tif
								57	160621_Ni_HeLa_TLN1-KD-mTLN1wt-rescue_GFP-mTLN1-K1-A594_100xApoLambda_300ms_ND_02_03-3.tif	0.2														57	160621_Ni_HeLa_TLN1-KD-mTLN1wt-rescue_GFP-mTLN1-K1-A594_100xApoLambda_300ms_ND_02_06-4.tif	4																		57	160621_Ni_HeLa_TLN1-KD-mTLN1wt-rescue_GFP-mTLN1-K1-A594_100xApoLambda_300ms_ND_02_11-6.tif	0.5		57	160621_Ni_HeLa_TLN1-KD-mTLN1wt-rescue_GFP-mTLN1-K1-A594_100xApoLambda_300ms_ND_02_12-5.tif
								58	160621_Ni_HeLa_TLN1-KD-mTLN1wt-rescue_GFP-mTLN1-K1-A594_100xApoLambda_300ms_ND_02_03-3.tif	0.2														58	160621_Ni_HeLa_TLN1-KD-mTLN1wt-rescue_GFP-mTLN1-K1-A594_100xApoLambda_300ms_ND_02_06-4.tif	0.9																		58	160621_Ni_HeLa_TLN1-KD-mTLN1wt-rescue_GFP-mTLN1-K1-A594_100xApoLambda_300ms_ND_02_11-6.tif	0.5		58	160621_Ni_HeLa_TLN1-KD-mTLN1wt-rescue_GFP-mTLN1-K1-A594_100xApoLambda_300ms_ND_02_12-5.tif
																								59	160621_Ni_HeLa_TLN1-KD-mTLN1wt-rescue_GFP-mTLN1-K1-A594_100xApoLambda_300ms_ND_02_06-4.tif	1.4																		59	160621_Ni_HeLa_TLN1-KD-mTLN1wt-rescue_GFP-mTLN1-K1-A594_100xApoLambda_300ms_ND_02_11-6.tif	1.5		59	160621_Ni_HeLa_TLN1-KD-mTLN1wt-rescue_GFP-mTLN1-K1-A594_100xApoLambda_300ms_ND_02_12-5.tif
																								60	160621_Ni_HeLa_TLN1-KD-mTLN1wt-rescue_GFP-mTLN1-K1-A594_100xApoLambda_300ms_ND_02_06-4.tif	1.4																		60	160621_Ni_HeLa_TLN1-KD-mTLN1wt-rescue_GFP-mTLN1-K1-A594_100xApoLambda_300ms_ND_02_11-6.tif	0.4		60	160621_Ni_HeLa_TLN1-KD-mTLN1wt-rescue_GFP-mTLN1-K1-A594_100xApoLambda_300ms_ND_02_12-5.tif
																																												61	160621_Ni_HeLa_TLN1-KD-mTLN1wt-rescue_GFP-mTLN1-K1-A594_100xApoLambda_300ms_ND_02_11-6.tif	3.3		61	160621_Ni_HeLa_TLN1-KD-mTLN1wt-rescue_GFP-mTLN1-K1-A594_100xApoLambda_300ms_ND_02_12-5.tif
																																												62	160621_Ni_HeLa_TLN1-KD-mTLN1wt-rescue_GFP-mTLN1-K1-A594_100xApoLambda_300ms_ND_02_11-6.tif	0.3		62	160621_Ni_HeLa_TLN1-KD-mTLN1wt-rescue_GFP-mTLN1-K1-A594_100xApoLambda_300ms_ND_02_12-5.tif
																																																63	160621_Ni_HeLa_TLN1-KD-mTLN1wt-rescue_GFP-mTLN1-K1-A594_100xApoLambda_300ms_ND_02_12-5.tif
																																																64	160621_Ni_HeLa_TLN1-KD-mTLN1wt-rescue_GFP-mTLN1-K1-A594_100xApoLambda_300ms_ND_02_12-5.tif
																																																65	160621_Ni_HeLa_TLN1-KD-mTLN1wt-rescue_GFP-mTLN1-K1-A594_100xApoLambda_300ms_ND_02_12-5.tif
																																																66	160621_Ni_HeLa_TLN1-KD-mTLN1wt-rescue_GFP-mTLN1-K1-A594_100xApoLambda_300ms_ND_02_12-5.tif
																																																67	160621_Ni_HeLa_TLN1-KD-mTLN1wt-rescue_GFP-mTLN1-K1-A594_100xApoLambda_300ms_ND_02_12-5.tif
GL				1	160621_Ni_HeLa_TLN1-KD-mTLN1-G1404L-rescue_GFP-mTLN1-K1-A594_100xApoLambda_300ms_ND_02_01-3.tif:0834-1002	1307.7			160621_Ni_HeLa_TLN1-KD-mTLN1-G1404L-rescue_GFP-mTLN1-K1-A594_100xApoLambda_300ms_ND_02_02-2.tif:0649-0762	2011.6			160621_Ni_HeLa_TLN1-KD-mTLN1-G1404L-rescue_GFP-mTLN1-K1-A594_100xApoLambda_300ms_ND_02_03-2.tif:0786-0765	1642.3			160621_Ni_HeLa_TLN1-KD-mTLN1-G1404L-rescue_GFP-mTLN1-K1-A594_100xApoLambda_300ms_ND_02_04-3.tif:0770-0908	1091.7			160621_Ni_HeLa_TLN1-KD-mTLN1-G1404L-rescue_GFP-mTLN1-K1-A594_100xApoLambda_300ms_ND_02_05-3.tif:0648-0942	1738.1			160621_Ni_HeLa_TLN1-KD-mTLN1-G1404L-rescue_GFP-mTLN1-K1-A594_100xApoLambda_300ms_ND_02_06-3.tif:0630-0877	1973.6			160621_Ni_HeLa_TLN1-KD-mTLN1-G1404L-rescue_GFP-mTLN1-K1-A594_100xApoLambda_300ms_ND_02_07-3.tif:0713-0891	2196.8			160621_Ni_HeLa_TLN1-KD-mTLN1-G1404L-rescue_GFP-mTLN1-K1-A594_100xApoLambda_300ms_ND_02_08-3.tif:0793-0878	1791.3			160621_Ni_HeLa_TLN1-KD-mTLN1-G1404L-rescue_GFP-mTLN1-K1-A594_100xApoLambda_300ms_ND_02_09-3.tif:0717-0892	2542.1			160621_Ni_HeLa_TLN1-KD-mTLN1-G1404L-rescue_GFP-mTLN1-K1-A594_100xApoLambda_300ms_ND_02_10-3.tif:0901-0905	1876.7			160621_Ni_HeLa_TLN1-KD-mTLN1-G1404L-rescue_GFP-mTLN1-K1-A594_100xApoLambda_300ms_ND_02_11-3.tif:0731-0847	1958.2		1	160621_Ni_HeLa_TLN1-KD-mTLN1-G1404L-rescue_GFP-mTLN1-K1-A594_100xApoLambda_300ms_ND_02_12-3.tif:0858-0793
	AV Cell Area	1671.82			n	49			n	48			n	69			n	22			n	51			n	50			n	79			n	81			n	56			n	40			n	48			n
	Count	13			AV	0.630612			AV	1.36667			AV	0.768116			AV	1.59091			AV	1.29412			AV	1.464			AV	0.78481			AV	0.807407			AV	1.48393			AV	1.2075			AV	1.04792			AV
	SD	622.402
	SEM	172.623
				1	160621_Ni_HeLa_TLN1-KD-mTLN1-G1404L-rescue_GFP-mTLN1-K1-A594_100xApoLambda_300ms_ND_02_01-6.tif	0.3		1	160621_Ni_HeLa_TLN1-KD-mTLN1-G1404L-rescue_GFP-mTLN1-K1-A594_100xApoLambda_300ms_ND_02_02-5.tif	5.9		1	160621_Ni_HeLa_TLN1-KD-mTLN1-G1404L-rescue_GFP-mTLN1-K1-A594_100xApoLambda_300ms_ND_02_03-5.tif	3.1		1	160621_Ni_HeLa_TLN1-KD-mTLN1-G1404L-rescue_GFP-mTLN1-K1-A594_100xApoLambda_300ms_ND_02_04-6.tif	0.5		1	160621_Ni_HeLa_TLN1-KD-mTLN1-G1404L-rescue_GFP-mTLN1-K1-A594_100xApoLambda_300ms_ND_02_05-6.tif	1.9		1	160621_Ni_HeLa_TLN1-KD-mTLN1-G1404L-rescue_GFP-mTLN1-K1-A594_100xApoLambda_300ms_ND_02_06-5.tif	3.3		1	160621_Ni_HeLa_TLN1-KD-mTLN1-G1404L-rescue_GFP-mTLN1-K1-A594_100xApoLambda_300ms_ND_02_07-6.tif	2.9		1	160621_Ni_HeLa_TLN1-KD-mTLN1-G1404L-rescue_GFP-mTLN1-K1-A594_100xApoLambda_300ms_ND_02_08-5.tif	0.1		1	160621_Ni_HeLa_TLN1-KD-mTLN1-G1404L-rescue_GFP-mTLN1-K1-A594_100xApoLambda_300ms_ND_02_09-8.tif	3.5		1	160621_Ni_HeLa_TLN1-KD-mTLN1-G1404L-rescue_GFP-mTLN1-K1-A594_100xApoLambda_300ms_ND_02_10-6.tif	0.5		1	160621_Ni_HeLa_TLN1-KD-mTLN1-G1404L-rescue_GFP-mTLN1-K1-A594_100xApoLambda_300ms_ND_02_11-6.tif	2.2		1	160621_Ni_HeLa_TLN1-KD-mTLN1-G1404L-rescue_GFP-mTLN1-K1-A594_100xApoLambda_300ms_ND_02_12-6.tif
				2	160621_Ni_HeLa_TLN1-KD-mTLN1-G1404L-rescue_GFP-mTLN1-K1-A594_100xApoLambda_300ms_ND_02_01-6.tif	0.2		2	160621_Ni_HeLa_TLN1-KD-mTLN1-G1404L-rescue_GFP-mTLN1-K1-A594_100xApoLambda_300ms_ND_02_02-5.tif	5.1		2	160621_Ni_HeLa_TLN1-KD-mTLN1-G1404L-rescue_GFP-mTLN1-K1-A594_100xApoLambda_300ms_ND_02_03-5.tif	1.7		2	160621_Ni_HeLa_TLN1-KD-mTLN1-G1404L-rescue_GFP-mTLN1-K1-A594_100xApoLambda_300ms_ND_02_04-6.tif	0.8		2	160621_Ni_HeLa_TLN1-KD-mTLN1-G1404L-rescue_GFP-mTLN1-K1-A594_100xApoLambda_300ms_ND_02_05-6.tif	0.1		2	160621_Ni_HeLa_TLN1-KD-mTLN1-G1404L-rescue_GFP-mTLN1-K1-A594_100xApoLambda_300ms_ND_02_06-5.tif	0.8		2	160621_Ni_HeLa_TLN1-KD-mTLN1-G1404L-rescue_GFP-mTLN1-K1-A594_100xApoLambda_300ms_ND_02_07-6.tif	1.8		2	160621_Ni_HeLa_TLN1-KD-mTLN1-G1404L-rescue_GFP-mTLN1-K1-A594_100xApoLambda_300ms_ND_02_08-5.tif	0.8		2	160621_Ni_HeLa_TLN1-KD-mTLN1-G1404L-rescue_GFP-mTLN1-K1-A594_100xApoLambda_300ms_ND_02_09-8.tif	3		2	160621_Ni_HeLa_TLN1-KD-mTLN1-G1404L-rescue_GFP-mTLN1-K1-A594_100xApoLambda_300ms_ND_02_10-6.tif	0.7		2	160621_Ni_HeLa_TLN1-KD-mTLN1-G1404L-rescue_GFP-mTLN1-K1-A594_100xApoLambda_300ms_ND_02_11-6.tif	0.4		2	160621_Ni_HeLa_TLN1-KD-mTLN1-G1404L-rescue_GFP-mTLN1-K1-A594_100xApoLambda_300ms_ND_02_12-6.tif
	AV #FA	55.3333		3	160621_Ni_HeLa_TLN1-KD-mTLN1-G1404L-rescue_GFP-mTLN1-K1-A594_100xApoLambda_300ms_ND_02_01-6.tif	0.2		3	160621_Ni_HeLa_TLN1-KD-mTLN1-G1404L-rescue_GFP-mTLN1-K1-A594_100xApoLambda_300ms_ND_02_02-5.tif	0.1		3	160621_Ni_HeLa_TLN1-KD-mTLN1-G1404L-rescue_GFP-mTLN1-K1-A594_100xApoLambda_300ms_ND_02_03-5.tif	0.1		3	160621_Ni_HeLa_TLN1-KD-mTLN1-G1404L-rescue_GFP-mTLN1-K1-A594_100xApoLambda_300ms_ND_02_04-6.tif	0.2		3	160621_Ni_HeLa_TLN1-KD-mTLN1-G1404L-rescue_GFP-mTLN1-K1-A594_100xApoLambda_300ms_ND_02_05-6.tif	2.4		3	160621_Ni_HeLa_TLN1-KD-mTLN1-G1404L-rescue_GFP-mTLN1-K1-A594_100xApoLambda_300ms_ND_02_06-5.tif	0.5		3	160621_Ni_HeLa_TLN1-KD-mTLN1-G1404L-rescue_GFP-mTLN1-K1-A594_100xApoLambda_300ms_ND_02_07-6.tif	0.1		3	160621_Ni_HeLa_TLN1-KD-mTLN1-G1404L-rescue_GFP-mTLN1-K1-A594_100xApoLambda_300ms_ND_02_08-5.tif	0.9		3	160621_Ni_HeLa_TLN1-KD-mTLN1-G1404L-rescue_GFP-mTLN1-K1-A594_100xApoLambda_300ms_ND_02_09-8.tif	1.8		3	160621_Ni_HeLa_TLN1-KD-mTLN1-G1404L-rescue_GFP-mTLN1-K1-A594_100xApoLambda_300ms_ND_02_10-6.tif	3.3		3	160621_Ni_HeLa_TLN1-KD-mTLN1-G1404L-rescue_GFP-mTLN1-K1-A594_100xApoLambda_300ms_ND_02_11-6.tif	3.5		3	160621_Ni_HeLa_TLN1-KD-mTLN1-G1404L-rescue_GFP-mTLN1-K1-A594_100xApoLambda_300ms_ND_02_12-6.tif
	Count	12		4	160621_Ni_HeLa_TLN1-KD-mTLN1-G1404L-rescue_GFP-mTLN1-K1-A594_100xApoLambda_300ms_ND_02_01-6.tif	0.7		4	160621_Ni_HeLa_TLN1-KD-mTLN1-G1404L-rescue_GFP-mTLN1-K1-A594_100xApoLambda_300ms_ND_02_02-5.tif	3.6		4	160621_Ni_HeLa_TLN1-KD-mTLN1-G1404L-rescue_GFP-mTLN1-K1-A594_100xApoLambda_300ms_ND_02_03-5.tif	0.6		4	160621_Ni_HeLa_TLN1-KD-mTLN1-G1404L-rescue_GFP-mTLN1-K1-A594_100xApoLambda_300ms_ND_02_04-6.tif	2.1		4	160621_Ni_HeLa_TLN1-KD-mTLN1-G1404L-rescue_GFP-mTLN1-K1-A594_100xApoLambda_300ms_ND_02_05-6.tif	2.6		4	160621_Ni_HeLa_TLN1-KD-mTLN1-G1404L-rescue_GFP-mTLN1-K1-A594_100xApoLambda_300ms_ND_02_06-5.tif	0.4		4	160621_Ni_HeLa_TLN1-KD-mTLN1-G1404L-rescue_GFP-mTLN1-K1-A594_100xApoLambda_300ms_ND_02_07-6.tif	0.1		4	160621_Ni_HeLa_TLN1-KD-mTLN1-G1404L-rescue_GFP-mTLN1-K1-A594_100xApoLambda_300ms_ND_02_08-5.tif	0.3		4	160621_Ni_HeLa_TLN1-KD-mTLN1-G1404L-rescue_GFP-mTLN1-K1-A594_100xApoLambda_300ms_ND_02_09-8.tif	2.8		4	160621_Ni_HeLa_TLN1-KD-mTLN1-G1404L-rescue_GFP-mTLN1-K1-A594_100xApoLambda_300ms_ND_02_10-6.tif	0.2		4	160621_Ni_HeLa_TLN1-KD-mTLN1-G1404L-rescue_GFP-mTLN1-K1-A594_100xApoLambda_300ms_ND_02_11-6.tif	1.1		4	160621_Ni_HeLa_TLN1-KD-mTLN1-G1404L-rescue_GFP-mTLN1-K1-A594_100xApoLambda_300ms_ND_02_12-6.tif
	SD	17.0365		5	160621_Ni_HeLa_TLN1-KD-mTLN1-G1404L-rescue_GFP-mTLN1-K1-A594_100xApoLambda_300ms_ND_02_01-6.tif	0.2		5	160621_Ni_HeLa_TLN1-KD-mTLN1-G1404L-rescue_GFP-mTLN1-K1-A594_100xApoLambda_300ms_ND_02_02-5.tif	1.3		5	160621_Ni_HeLa_TLN1-KD-mTLN1-G1404L-rescue_GFP-mTLN1-K1-A594_100xApoLambda_300ms_ND_02_03-5.tif	0.7		5	160621_Ni_HeLa_TLN1-KD-mTLN1-G1404L-rescue_GFP-mTLN1-K1-A594_100xApoLambda_300ms_ND_02_04-6.tif	2		5	160621_Ni_HeLa_TLN1-KD-mTLN1-G1404L-rescue_GFP-mTLN1-K1-A594_100xApoLambda_300ms_ND_02_05-6.tif	0.1		5	160621_Ni_HeLa_TLN1-KD-mTLN1-G1404L-rescue_GFP-mTLN1-K1-A594_100xApoLambda_300ms_ND_02_06-5.tif	0.7		5	160621_Ni_HeLa_TLN1-KD-mTLN1-G1404L-rescue_GFP-mTLN1-K1-A594_100xApoLambda_300ms_ND_02_07-6.tif	1.6		5	160621_Ni_HeLa_TLN1-KD-mTLN1-G1404L-rescue_GFP-mTLN1-K1-A594_100xApoLambda_300ms_ND_02_08-5.tif	0.6		5	160621_Ni_HeLa_TLN1-KD-mTLN1-G1404L-rescue_GFP-mTLN1-K1-A594_100xApoLambda_300ms_ND_02_09-8.tif	2.1		5	160621_Ni_HeLa_TLN1-KD-mTLN1-G1404L-rescue_GFP-mTLN1-K1-A594_100xApoLambda_300ms_ND_02_10-6.tif	2.7		5	160621_Ni_HeLa_TLN1-KD-mTLN1-G1404L-rescue_GFP-mTLN1-K1-A594_100xApoLambda_300ms_ND_02_11-6.tif	0.2		5	160621_Ni_HeLa_TLN1-KD-mTLN1-G1404L-rescue_GFP-mTLN1-K1-A594_100xApoLambda_300ms_ND_02_12-6.tif
	SEM	4.91801		6	160621_Ni_HeLa_TLN1-KD-mTLN1-G1404L-rescue_GFP-mTLN1-K1-A594_100xApoLambda_300ms_ND_02_01-6.tif	0.3		6	160621_Ni_HeLa_TLN1-KD-mTLN1-G1404L-rescue_GFP-mTLN1-K1-A594_100xApoLambda_300ms_ND_02_02-5.tif	1.6		6	160621_Ni_HeLa_TLN1-KD-mTLN1-G1404L-rescue_GFP-mTLN1-K1-A594_100xApoLambda_300ms_ND_02_03-5.tif	1.2		6	160621_Ni_HeLa_TLN1-KD-mTLN1-G1404L-rescue_GFP-mTLN1-K1-A594_100xApoLambda_300ms_ND_02_04-6.tif	0.2		6	160621_Ni_HeLa_TLN1-KD-mTLN1-G1404L-rescue_GFP-mTLN1-K1-A594_100xApoLambda_300ms_ND_02_05-6.tif	2.9		6	160621_Ni_HeLa_TLN1-KD-mTLN1-G1404L-rescue_GFP-mTLN1-K1-A594_100xApoLambda_300ms_ND_02_06-5.tif	4		6	160621_Ni_HeLa_TLN1-KD-mTLN1-G1404L-rescue_GFP-mTLN1-K1-A594_100xApoLambda_300ms_ND_02_07-6.tif	0.2		6	160621_Ni_HeLa_TLN1-KD-mTLN1-G1404L-rescue_GFP-mTLN1-K1-A594_100xApoLambda_300ms_ND_02_08-5.tif	1.3		6	160621_Ni_HeLa_TLN1-KD-mTLN1-G1404L-rescue_GFP-mTLN1-K1-A594_100xApoLambda_300ms_ND_02_09-8.tif	1.6		6	160621_Ni_HeLa_TLN1-KD-mTLN1-G1404L-rescue_GFP-mTLN1-K1-A594_100xApoLambda_300ms_ND_02_10-6.tif	2.5		6	160621_Ni_HeLa_TLN1-KD-mTLN1-G1404L-rescue_GFP-mTLN1-K1-A594_100xApoLambda_300ms_ND_02_11-6.tif	0.3		6	160621_Ni_HeLa_TLN1-KD-mTLN1-G1404L-rescue_GFP-mTLN1-K1-A594_100xApoLambda_300ms_ND_02_12-6.tif
				7	160621_Ni_HeLa_TLN1-KD-mTLN1-G1404L-rescue_GFP-mTLN1-K1-A594_100xApoLambda_300ms_ND_02_01-6.tif	0.6		7	160621_Ni_HeLa_TLN1-KD-mTLN1-G1404L-rescue_GFP-mTLN1-K1-A594_100xApoLambda_300ms_ND_02_02-5.tif	1.9		7	160621_Ni_HeLa_TLN1-KD-mTLN1-G1404L-rescue_GFP-mTLN1-K1-A594_100xApoLambda_300ms_ND_02_03-5.tif	0.9		7	160621_Ni_HeLa_TLN1-KD-mTLN1-G1404L-rescue_GFP-mTLN1-K1-A594_100xApoLambda_300ms_ND_02_04-6.tif	1.4		7	160621_Ni_HeLa_TLN1-KD-mTLN1-G1404L-rescue_GFP-mTLN1-K1-A594_100xApoLambda_300ms_ND_02_05-6.tif	3.2		7	160621_Ni_HeLa_TLN1-KD-mTLN1-G1404L-rescue_GFP-mTLN1-K1-A594_100xApoLambda_300ms_ND_02_06-5.tif	0.2		7	160621_Ni_HeLa_TLN1-KD-mTLN1-G1404L-rescue_GFP-mTLN1-K1-A594_100xApoLambda_300ms_ND_02_07-6.tif	1.2		7	160621_Ni_HeLa_TLN1-KD-mTLN1-G1404L-rescue_GFP-mTLN1-K1-A594_100xApoLambda_300ms_ND_02_08-5.tif	0.4		7	160621_Ni_HeLa_TLN1-KD-mTLN1-G1404L-rescue_GFP-mTLN1-K1-A594_100xApoLambda_300ms_ND_02_09-8.tif	4.3		7	160621_Ni_HeLa_TLN1-KD-mTLN1-G1404L-rescue_GFP-mTLN1-K1-A594_100xApoLambda_300ms_ND_02_10-6.tif	0.5		7	160621_Ni_HeLa_TLN1-KD-mTLN1-G1404L-rescue_GFP-mTLN1-K1-A594_100xApoLambda_300ms_ND_02_11-6.tif	0.7		7	160621_Ni_HeLa_TLN1-KD-mTLN1-G1404L-rescue_GFP-mTLN1-K1-A594_100xApoLambda_300ms_ND_02_12-6.tif
	AV areaFA	1.14573		8	160621_Ni_HeLa_TLN1-KD-mTLN1-G1404L-rescue_GFP-mTLN1-K1-A594_100xApoLambda_300ms_ND_02_01-6.tif	0.1		8	160621_Ni_HeLa_TLN1-KD-mTLN1-G1404L-rescue_GFP-mTLN1-K1-A594_100xApoLambda_300ms_ND_02_02-5.tif	0.4		8	160621_Ni_HeLa_TLN1-KD-mTLN1-G1404L-rescue_GFP-mTLN1-K1-A594_100xApoLambda_300ms_ND_02_03-5.tif	0.9		8	160621_Ni_HeLa_TLN1-KD-mTLN1-G1404L-rescue_GFP-mTLN1-K1-A594_100xApoLambda_300ms_ND_02_04-6.tif	5		8	160621_Ni_HeLa_TLN1-KD-mTLN1-G1404L-rescue_GFP-mTLN1-K1-A594_100xApoLambda_300ms_ND_02_05-6.tif	0.2		8	160621_Ni_HeLa_TLN1-KD-mTLN1-G1404L-rescue_GFP-mTLN1-K1-A594_100xApoLambda_300ms_ND_02_06-5.tif	0.4		8	160621_Ni_HeLa_TLN1-KD-mTLN1-G1404L-rescue_GFP-mTLN1-K1-A594_100xApoLambda_300ms_ND_02_07-6.tif	0.6		8	160621_Ni_HeLa_TLN1-KD-mTLN1-G1404L-rescue_GFP-mTLN1-K1-A594_100xApoLambda_300ms_ND_02_08-5.tif	1.1		8	160621_Ni_HeLa_TLN1-KD-mTLN1-G1404L-rescue_GFP-mTLN1-K1-A594_100xApoLambda_300ms_ND_02_09-8.tif	0.4		8	160621_Ni_HeLa_TLN1-KD-mTLN1-G1404L-rescue_GFP-mTLN1-K1-A594_100xApoLambda_300ms_ND_02_10-6.tif	0.8		8	160621_Ni_HeLa_TLN1-KD-mTLN1-G1404L-rescue_GFP-mTLN1-K1-A594_100xApoLambda_300ms_ND_02_11-6.tif	0.8		8	160621_Ni_HeLa_TLN1-KD-mTLN1-G1404L-rescue_GFP-mTLN1-K1-A594_100xApoLambda_300ms_ND_02_12-6.tif
	Count	12		9	160621_Ni_HeLa_TLN1-KD-mTLN1-G1404L-rescue_GFP-mTLN1-K1-A594_100xApoLambda_300ms_ND_02_01-6.tif	0.3		9	160621_Ni_HeLa_TLN1-KD-mTLN1-G1404L-rescue_GFP-mTLN1-K1-A594_100xApoLambda_300ms_ND_02_02-5.tif	0.6		9	160621_Ni_HeLa_TLN1-KD-mTLN1-G1404L-rescue_GFP-mTLN1-K1-A594_100xApoLambda_300ms_ND_02_03-5.tif	0.4		9	160621_Ni_HeLa_TLN1-KD-mTLN1-G1404L-rescue_GFP-mTLN1-K1-A594_100xApoLambda_300ms_ND_02_04-6.tif	0.2		9	160621_Ni_HeLa_TLN1-KD-mTLN1-G1404L-rescue_GFP-mTLN1-K1-A594_100xApoLambda_300ms_ND_02_05-6.tif	2		9	160621_Ni_HeLa_TLN1-KD-mTLN1-G1404L-rescue_GFP-mTLN1-K1-A594_100xApoLambda_300ms_ND_02_06-5.tif	0.9		9	160621_Ni_HeLa_TLN1-KD-mTLN1-G1404L-rescue_GFP-mTLN1-K1-A594_100xApoLambda_300ms_ND_02_07-6.tif	0.6		9	160621_Ni_HeLa_TLN1-KD-mTLN1-G1404L-rescue_GFP-mTLN1-K1-A594_100xApoLambda_300ms_ND_02_08-5.tif	0.3		9	160621_Ni_HeLa_TLN1-KD-mTLN1-G1404L-rescue_GFP-mTLN1-K1-A594_100xApoLambda_300ms_ND_02_09-8.tif	0.4		9	160621_Ni_HeLa_TLN1-KD-mTLN1-G1404L-rescue_GFP-mTLN1-K1-A594_100xApoLambda_300ms_ND_02_10-6.tif	0.5		9	160621_Ni_HeLa_TLN1-KD-mTLN1-G1404L-rescue_GFP-mTLN1-K1-A594_100xApoLambda_300ms_ND_02_11-6.tif	0.3		9	160621_Ni_HeLa_TLN1-KD-mTLN1-G1404L-rescue_GFP-mTLN1-K1-A594_100xApoLambda_300ms_ND_02_12-6.tif
	SD	0.326888		10	160621_Ni_HeLa_TLN1-KD-mTLN1-G1404L-rescue_GFP-mTLN1-K1-A594_100xApoLambda_300ms_ND_02_01-6.tif	1.1		10	160621_Ni_HeLa_TLN1-KD-mTLN1-G1404L-rescue_GFP-mTLN1-K1-A594_100xApoLambda_300ms_ND_02_02-5.tif	3.7		10	160621_Ni_HeLa_TLN1-KD-mTLN1-G1404L-rescue_GFP-mTLN1-K1-A594_100xApoLambda_300ms_ND_02_03-5.tif	0.7		10	160621_Ni_HeLa_TLN1-KD-mTLN1-G1404L-rescue_GFP-mTLN1-K1-A594_100xApoLambda_300ms_ND_02_04-6.tif	1.8		10	160621_Ni_HeLa_TLN1-KD-mTLN1-G1404L-rescue_GFP-mTLN1-K1-A594_100xApoLambda_300ms_ND_02_05-6.tif	1.1		10	160621_Ni_HeLa_TLN1-KD-mTLN1-G1404L-rescue_GFP-mTLN1-K1-A594_100xApoLambda_300ms_ND_02_06-5.tif	2		10	160621_Ni_HeLa_TLN1-KD-mTLN1-G1404L-rescue_GFP-mTLN1-K1-A594_100xApoLambda_300ms_ND_02_07-6.tif	0.1		10	160621_Ni_HeLa_TLN1-KD-mTLN1-G1404L-rescue_GFP-mTLN1-K1-A594_100xApoLambda_300ms_ND_02_08-5.tif	0.8		10	160621_Ni_HeLa_TLN1-KD-mTLN1-G1404L-rescue_GFP-mTLN1-K1-A594_100xApoLambda_300ms_ND_02_09-8.tif	1.5		10	160621_Ni_HeLa_TLN1-KD-mTLN1-G1404L-rescue_GFP-mTLN1-K1-A594_100xApoLambda_300ms_ND_02_10-6.tif	4.9		10	160621_Ni_HeLa_TLN1-KD-mTLN1-G1404L-rescue_GFP-mTLN1-K1-A594_100xApoLambda_300ms_ND_02_11-6.tif	0.6		10	160621_Ni_HeLa_TLN1-KD-mTLN1-G1404L-rescue_GFP-mTLN1-K1-A594_100xApoLambda_300ms_ND_02_12-6.tif
	SEM	0.0943644		11	160621_Ni_HeLa_TLN1-KD-mTLN1-G1404L-rescue_GFP-mTLN1-K1-A594_100xApoLambda_300ms_ND_02_01-6.tif	0.3		11	160621_Ni_HeLa_TLN1-KD-mTLN1-G1404L-rescue_GFP-mTLN1-K1-A594_100xApoLambda_300ms_ND_02_02-5.tif	0.2		11	160621_Ni_HeLa_TLN1-KD-mTLN1-G1404L-rescue_GFP-mTLN1-K1-A594_100xApoLambda_300ms_ND_02_03-5.tif	0.6		11	160621_Ni_HeLa_TLN1-KD-mTLN1-G1404L-rescue_GFP-mTLN1-K1-A594_100xApoLambda_300ms_ND_02_04-6.tif	6.3		11	160621_Ni_HeLa_TLN1-KD-mTLN1-G1404L-rescue_GFP-mTLN1-K1-A594_100xApoLambda_300ms_ND_02_05-6.tif	0.1		11	160621_Ni_HeLa_TLN1-KD-mTLN1-G1404L-rescue_GFP-mTLN1-K1-A594_100xApoLambda_300ms_ND_02_06-5.tif	3.2		11	160621_Ni_HeLa_TLN1-KD-mTLN1-G1404L-rescue_GFP-mTLN1-K1-A594_100xApoLambda_300ms_ND_02_07-6.tif	0.8		11	160621_Ni_HeLa_TLN1-KD-mTLN1-G1404L-rescue_GFP-mTLN1-K1-A594_100xApoLambda_300ms_ND_02_08-5.tif	0.3		11	160621_Ni_HeLa_TLN1-KD-mTLN1-G1404L-rescue_GFP-mTLN1-K1-A594_100xApoLambda_300ms_ND_02_09-8.tif	0.7		11	160621_Ni_HeLa_TLN1-KD-mTLN1-G1404L-rescue_GFP-mTLN1-K1-A594_100xApoLambda_300ms_ND_02_10-6.tif	0.4		11	160621_Ni_HeLa_TLN1-KD-mTLN1-G1404L-rescue_GFP-mTLN1-K1-A594_100xApoLambda_300ms_ND_02_11-6.tif	1.9		11	160621_Ni_HeLa_TLN1-KD-mTLN1-G1404L-rescue_GFP-mTLN1-K1-A594_100xApoLambda_300ms_ND_02_12-6.tif
				12	160621_Ni_HeLa_TLN1-KD-mTLN1-G1404L-rescue_GFP-mTLN1-K1-A594_100xApoLambda_300ms_ND_02_01-6.tif	0.2		12	160621_Ni_HeLa_TLN1-KD-mTLN1-G1404L-rescue_GFP-mTLN1-K1-A594_100xApoLambda_300ms_ND_02_02-5.tif	0.1		12	160621_Ni_HeLa_TLN1-KD-mTLN1-G1404L-rescue_GFP-mTLN1-K1-A594_100xApoLambda_300ms_ND_02_03-5.tif	0.3		12	160621_Ni_HeLa_TLN1-KD-mTLN1-G1404L-rescue_GFP-mTLN1-K1-A594_100xApoLambda_300ms_ND_02_04-6.tif	0.4		12	160621_Ni_HeLa_TLN1-KD-mTLN1-G1404L-rescue_GFP-mTLN1-K1-A594_100xApoLambda_300ms_ND_02_05-6.tif	1		12	160621_Ni_HeLa_TLN1-KD-mTLN1-G1404L-rescue_GFP-mTLN1-K1-A594_100xApoLambda_300ms_ND_02_06-5.tif	3.5		12	160621_Ni_HeLa_TLN1-KD-mTLN1-G1404L-rescue_GFP-mTLN1-K1-A594_100xApoLambda_300ms_ND_02_07-6.tif	0.2		12	160621_Ni_HeLa_TLN1-KD-mTLN1-G1404L-rescue_GFP-mTLN1-K1-A594_100xApoLambda_300ms_ND_02_08-5.tif	0.3		12	160621_Ni_HeLa_TLN1-KD-mTLN1-G1404L-rescue_GFP-mTLN1-K1-A594_100xApoLambda_300ms_ND_02_09-8.tif	0.1		12	160621_Ni_HeLa_TLN1-KD-mTLN1-G1404L-rescue_GFP-mTLN1-K1-A594_100xApoLambda_300ms_ND_02_10-6.tif	1.6		12	160621_Ni_HeLa_TLN1-KD-mTLN1-G1404L-rescue_GFP-mTLN1-K1-A594_100xApoLambda_300ms_ND_02_11-6.tif	3.1		12	160621_Ni_HeLa_TLN1-KD-mTLN1-G1404L-rescue_GFP-mTLN1-K1-A594_100xApoLambda_300ms_ND_02_12-6.tif
				13	160621_Ni_HeLa_TLN1-KD-mTLN1-G1404L-rescue_GFP-mTLN1-K1-A594_100xApoLambda_300ms_ND_02_01-6.tif	0.2		13	160621_Ni_HeLa_TLN1-KD-mTLN1-G1404L-rescue_GFP-mTLN1-K1-A594_100xApoLambda_300ms_ND_02_02-5.tif	1.6		13	160621_Ni_HeLa_TLN1-KD-mTLN1-G1404L-rescue_GFP-mTLN1-K1-A594_100xApoLambda_300ms_ND_02_03-5.tif	0.8		13	160621_Ni_HeLa_TLN1-KD-mTLN1-G1404L-rescue_GFP-mTLN1-K1-A594_100xApoLambda_300ms_ND_02_04-6.tif	0.3		13	160621_Ni_HeLa_TLN1-KD-mTLN1-G1404L-rescue_GFP-mTLN1-K1-A594_100xApoLambda_300ms_ND_02_05-6.tif	1.2		13	160621_Ni_HeLa_TLN1-KD-mTLN1-G1404L-rescue_GFP-mTLN1-K1-A594_100xApoLambda_300ms_ND_02_06-5.tif	0.7		13	160621_Ni_HeLa_TLN1-KD-mTLN1-G1404L-rescue_GFP-mTLN1-K1-A594_100xApoLambda_300ms_ND_02_07-6.tif	1.7		13	160621_Ni_HeLa_TLN1-KD-mTLN1-G1404L-rescue_GFP-mTLN1-K1-A594_100xApoLambda_300ms_ND_02_08-5.tif	0.2		13	160621_Ni_HeLa_TLN1-KD-mTLN1-G1404L-rescue_GFP-mTLN1-K1-A594_100xApoLambda_300ms_ND_02_09-8.tif	0.1		13	160621_Ni_HeLa_TLN1-KD-mTLN1-G1404L-rescue_GFP-mTLN1-K1-A594_100xApoLambda_300ms_ND_02_10-6.tif	0.8		13	160621_Ni_HeLa_TLN1-KD-mTLN1-G1404L-rescue_GFP-mTLN1-K1-A594_100xApoLambda_300ms_ND_02_11-6.tif	0.1		13	160621_Ni_HeLa_TLN1-KD-mTLN1-G1404L-rescue_GFP-mTLN1-K1-A594_100xApoLambda_300ms_ND_02_12-6.tif
				14	160621_Ni_HeLa_TLN1-KD-mTLN1-G1404L-rescue_GFP-mTLN1-K1-A594_100xApoLambda_300ms_ND_02_01-6.tif	0.3		14	160621_Ni_HeLa_TLN1-KD-mTLN1-G1404L-rescue_GFP-mTLN1-K1-A594_100xApoLambda_300ms_ND_02_02-5.tif	1.8		14	160621_Ni_HeLa_TLN1-KD-mTLN1-G1404L-rescue_GFP-mTLN1-K1-A594_100xApoLambda_300ms_ND_02_03-5.tif	1.2		14	160621_Ni_HeLa_TLN1-KD-mTLN1-G1404L-rescue_GFP-mTLN1-K1-A594_100xApoLambda_300ms_ND_02_04-6.tif	0.3		14	160621_Ni_HeLa_TLN1-KD-mTLN1-G1404L-rescue_GFP-mTLN1-K1-A594_100xApoLambda_300ms_ND_02_05-6.tif	3.9		14	160621_Ni_HeLa_TLN1-KD-mTLN1-G1404L-rescue_GFP-mTLN1-K1-A594_100xApoLambda_300ms_ND_02_06-5.tif	0.5		14	160621_Ni_HeLa_TLN1-KD-mTLN1-G1404L-rescue_GFP-mTLN1-K1-A594_100xApoLambda_300ms_ND_02_07-6.tif	0.8		14	160621_Ni_HeLa_TLN1-KD-mTLN1-G1404L-rescue_GFP-mTLN1-K1-A594_100xApoLambda_300ms_ND_02_08-5.tif	1.9		14	160621_Ni_HeLa_TLN1-KD-mTLN1-G1404L-rescue_GFP-mTLN1-K1-A594_100xApoLambda_300ms_ND_02_09-8.tif	0.1		14	160621_Ni_HeLa_TLN1-KD-mTLN1-G1404L-rescue_GFP-mTLN1-K1-A594_100xApoLambda_300ms_ND_02_10-6.tif	0.2		14	160621_Ni_HeLa_TLN1-KD-mTLN1-G1404L-rescue_GFP-mTLN1-K1-A594_100xApoLambda_300ms_ND_02_11-6.tif	3.2		14	160621_Ni_HeLa_TLN1-KD-mTLN1-G1404L-rescue_GFP-mTLN1-K1-A594_100xApoLambda_300ms_ND_02_12-6.tif
				15	160621_Ni_HeLa_TLN1-KD-mTLN1-G1404L-rescue_GFP-mTLN1-K1-A594_100xApoLambda_300ms_ND_02_01-6.tif	0.4		15	160621_Ni_HeLa_TLN1-KD-mTLN1-G1404L-rescue_GFP-mTLN1-K1-A594_100xApoLambda_300ms_ND_02_02-5.tif	1.2		15	160621_Ni_HeLa_TLN1-KD-mTLN1-G1404L-rescue_GFP-mTLN1-K1-A594_100xApoLambda_300ms_ND_02_03-5.tif	0.8		15	160621_Ni_HeLa_TLN1-KD-mTLN1-G1404L-rescue_GFP-mTLN1-K1-A594_100xApoLambda_300ms_ND_02_04-6.tif	3.1		15	160621_Ni_HeLa_TLN1-KD-mTLN1-G1404L-rescue_GFP-mTLN1-K1-A594_100xApoLambda_300ms_ND_02_05-6.tif	3.1		15	160621_Ni_HeLa_TLN1-KD-mTLN1-G1404L-rescue_GFP-mTLN1-K1-A594_100xApoLambda_300ms_ND_02_06-5.tif	0.3		15	160621_Ni_HeLa_TLN1-KD-mTLN1-G1404L-rescue_GFP-mTLN1-K1-A594_100xApoLambda_300ms_ND_02_07-6.tif	0.2		15	160621_Ni_HeLa_TLN1-KD-mTLN1-G1404L-rescue_GFP-mTLN1-K1-A594_100xApoLambda_300ms_ND_02_08-5.tif	1.3		15	160621_Ni_HeLa_TLN1-KD-mTLN1-G1404L-rescue_GFP-mTLN1-K1-A594_100xApoLambda_300ms_ND_02_09-8.tif	0.3		15	160621_Ni_HeLa_TLN1-KD-mTLN1-G1404L-rescue_GFP-mTLN1-K1-A594_100xApoLambda_300ms_ND_02_10-6.tif	0.8		15	160621_Ni_HeLa_TLN1-KD-mTLN1-G1404L-rescue_GFP-mTLN1-K1-A594_100xApoLambda_300ms_ND_02_11-6.tif	1.4		15	160621_Ni_HeLa_TLN1-KD-mTLN1-G1404L-rescue_GFP-mTLN1-K1-A594_100xApoLambda_300ms_ND_02_12-6.tif
				16	160621_Ni_HeLa_TLN1-KD-mTLN1-G1404L-rescue_GFP-mTLN1-K1-A594_100xApoLambda_300ms_ND_02_01-6.tif	1		16	160621_Ni_HeLa_TLN1-KD-mTLN1-G1404L-rescue_GFP-mTLN1-K1-A594_100xApoLambda_300ms_ND_02_02-5.tif	0.1		16	160621_Ni_HeLa_TLN1-KD-mTLN1-G1404L-rescue_GFP-mTLN1-K1-A594_100xApoLambda_300ms_ND_02_03-5.tif	3.5		16	160621_Ni_HeLa_TLN1-KD-mTLN1-G1404L-rescue_GFP-mTLN1-K1-A594_100xApoLambda_300ms_ND_02_04-6.tif	2.7		16	160621_Ni_HeLa_TLN1-KD-mTLN1-G1404L-rescue_GFP-mTLN1-K1-A594_100xApoLambda_300ms_ND_02_05-6.tif	4.9		16	160621_Ni_HeLa_TLN1-KD-mTLN1-G1404L-rescue_GFP-mTLN1-K1-A594_100xApoLambda_300ms_ND_02_06-5.tif	0.1		16	160621_Ni_HeLa_TLN1-KD-mTLN1-G1404L-rescue_GFP-mTLN1-K1-A594_100xApoLambda_300ms_ND_02_07-6.tif	2.1		16	160621_Ni_HeLa_TLN1-KD-mTLN1-G1404L-rescue_GFP-mTLN1-K1-A594_100xApoLambda_300ms_ND_02_08-5.tif	1.3		16	160621_Ni_HeLa_TLN1-KD-mTLN1-G1404L-rescue_GFP-mTLN1-K1-A594_100xApoLambda_300ms_ND_02_09-8.tif	0.2		16	160621_Ni_HeLa_TLN1-KD-mTLN1-G1404L-rescue_GFP-mTLN1-K1-A594_100xApoLambda_300ms_ND_02_10-6.tif	1.1		16	160621_Ni_HeLa_TLN1-KD-mTLN1-G1404L-rescue_GFP-mTLN1-K1-A594_100xApoLambda_300ms_ND_02_11-6.tif	1		16	160621_Ni_HeLa_TLN1-KD-mTLN1-G1404L-rescue_GFP-mTLN1-K1-A594_100xApoLambda_300ms_ND_02_12-6.tif
				17	160621_Ni_HeLa_TLN1-KD-mTLN1-G1404L-rescue_GFP-mTLN1-K1-A594_100xApoLambda_300ms_ND_02_01-6.tif	1.8		17	160621_Ni_HeLa_TLN1-KD-mTLN1-G1404L-rescue_GFP-mTLN1-K1-A594_100xApoLambda_300ms_ND_02_02-5.tif	0.5		17	160621_Ni_HeLa_TLN1-KD-mTLN1-G1404L-rescue_GFP-mTLN1-K1-A594_100xApoLambda_300ms_ND_02_03-5.tif	0.4		17	160621_Ni_HeLa_TLN1-KD-mTLN1-G1404L-rescue_GFP-mTLN1-K1-A594_100xApoLambda_300ms_ND_02_04-6.tif	0.8		17	160621_Ni_HeLa_TLN1-KD-mTLN1-G1404L-rescue_GFP-mTLN1-K1-A594_100xApoLambda_300ms_ND_02_05-6.tif	0.3		17	160621_Ni_HeLa_TLN1-KD-mTLN1-G1404L-rescue_GFP-mTLN1-K1-A594_100xApoLambda_300ms_ND_02_06-5.tif	2.4		17	160621_Ni_HeLa_TLN1-KD-mTLN1-G1404L-rescue_GFP-mTLN1-K1-A594_100xApoLambda_300ms_ND_02_07-6.tif	1		17	160621_Ni_HeLa_TLN1-KD-mTLN1-G1404L-rescue_GFP-mTLN1-K1-A594_100xApoLambda_300ms_ND_02_08-5.tif	1.4		17	160621_Ni_HeLa_TLN1-KD-mTLN1-G1404L-rescue_GFP-mTLN1-K1-A594_100xApoLambda_300ms_ND_02_09-8.tif	4.3		17	160621_Ni_HeLa_TLN1-KD-mTLN1-G1404L-rescue_GFP-mTLN1-K1-A594_100xApoLambda_300ms_ND_02_10-6.tif	0.8		17	160621_Ni_HeLa_TLN1-KD-mTLN1-G1404L-rescue_GFP-mTLN1-K1-A594_100xApoLambda_300ms_ND_02_11-6.tif	2		17	160621_Ni_HeLa_TLN1-KD-mTLN1-G1404L-rescue_GFP-mTLN1-K1-A594_100xApoLambda_300ms_ND_02_12-6.tif
				18	160621_Ni_HeLa_TLN1-KD-mTLN1-G1404L-rescue_GFP-mTLN1-K1-A594_100xApoLambda_300ms_ND_02_01-6.tif	0.2		18	160621_Ni_HeLa_TLN1-KD-mTLN1-G1404L-rescue_GFP-mTLN1-K1-A594_100xApoLambda_300ms_ND_02_02-5.tif	0.7		18	160621_Ni_HeLa_TLN1-KD-mTLN1-G1404L-rescue_GFP-mTLN1-K1-A594_100xApoLambda_300ms_ND_02_03-5.tif	1		18	160621_Ni_HeLa_TLN1-KD-mTLN1-G1404L-rescue_GFP-mTLN1-K1-A594_100xApoLambda_300ms_ND_02_04-6.tif	0.3		18	160621_Ni_HeLa_TLN1-KD-mTLN1-G1404L-rescue_GFP-mTLN1-K1-A594_100xApoLambda_300ms_ND_02_05-6.tif	0.9		18	160621_Ni_HeLa_TLN1-KD-mTLN1-G1404L-rescue_GFP-mTLN1-K1-A594_100xApoLambda_300ms_ND_02_06-5.tif	0.2		18	160621_Ni_HeLa_TLN1-KD-mTLN1-G1404L-rescue_GFP-mTLN1-K1-A594_100xApoLambda_300ms_ND_02_07-6.tif	0.2		18	160621_Ni_HeLa_TLN1-KD-mTLN1-G1404L-rescue_GFP-mTLN1-K1-A594_100xApoLambda_300ms_ND_02_08-5.tif	0.3		18	160621_Ni_HeLa_TLN1-KD-mTLN1-G1404L-rescue_GFP-mTLN1-K1-A594_100xApoLambda_300ms_ND_02_09-8.tif	0.6		18	160621_Ni_HeLa_TLN1-KD-mTLN1-G1404L-rescue_GFP-mTLN1-K1-A594_100xApoLambda_300ms_ND_02_10-6.tif	1.7		18	160621_Ni_HeLa_TLN1-KD-mTLN1-G1404L-rescue_GFP-mTLN1-K1-A594_100xApoLambda_300ms_ND_02_11-6.tif	1.2		18	160621_Ni_HeLa_TLN1-KD-mTLN1-G1404L-rescue_GFP-mTLN1-K1-A594_100xApoLambda_300ms_ND_02_12-6.tif
				19	160621_Ni_HeLa_TLN1-KD-mTLN1-G1404L-rescue_GFP-mTLN1-K1-A594_100xApoLambda_300ms_ND_02_01-6.tif	0.4		19	160621_Ni_HeLa_TLN1-KD-mTLN1-G1404L-rescue_GFP-mTLN1-K1-A594_100xApoLambda_300ms_ND_02_02-5.tif	0.2		19	160621_Ni_HeLa_TLN1-KD-mTLN1-G1404L-rescue_GFP-mTLN1-K1-A594_100xApoLambda_300ms_ND_02_03-5.tif	0.1		19	160621_Ni_HeLa_TLN1-KD-mTLN1-G1404L-rescue_GFP-mTLN1-K1-A594_100xApoLambda_300ms_ND_02_04-6.tif	2.4		19	160621_Ni_HeLa_TLN1-KD-mTLN1-G1404L-rescue_GFP-mTLN1-K1-A594_100xApoLambda_300ms_ND_02_05-6.tif	0.8		19	160621_Ni_HeLa_TLN1-KD-mTLN1-G1404L-rescue_GFP-mTLN1-K1-A594_100xApoLambda_300ms_ND_02_06-5.tif	1.2		19	160621_Ni_HeLa_TLN1-KD-mTLN1-G1404L-rescue_GFP-mTLN1-K1-A594_100xApoLambda_300ms_ND_02_07-6.tif	0.7		19	160621_Ni_HeLa_TLN1-KD-mTLN1-G1404L-rescue_GFP-mTLN1-K1-A594_100xApoLambda_300ms_ND_02_08-5.tif	0.4		19	160621_Ni_HeLa_TLN1-KD-mTLN1-G1404L-rescue_GFP-mTLN1-K1-A594_100xApoLambda_300ms_ND_02_09-8.tif	2.1		19	160621_Ni_HeLa_TLN1-KD-mTLN1-G1404L-rescue_GFP-mTLN1-K1-A594_100xApoLambda_300ms_ND_02_10-6.tif	0.2		19	160621_Ni_HeLa_TLN1-KD-mTLN1-G1404L-rescue_GFP-mTLN1-K1-A594_100xApoLambda_300ms_ND_02_11-6.tif	0.3		19	160621_Ni_HeLa_TLN1-KD-mTLN1-G1404L-rescue_GFP-mTLN1-K1-A594_100xApoLambda_300ms_ND_02_12-6.tif
				20	160621_Ni_HeLa_TLN1-KD-mTLN1-G1404L-rescue_GFP-mTLN1-K1-A594_100xApoLambda_300ms_ND_02_01-6.tif	1.4		20	160621_Ni_HeLa_TLN1-KD-mTLN1-G1404L-rescue_GFP-mTLN1-K1-A594_100xApoLambda_300ms_ND_02_02-5.tif	1.1		20	160621_Ni_HeLa_TLN1-KD-mTLN1-G1404L-rescue_GFP-mTLN1-K1-A594_100xApoLambda_300ms_ND_02_03-5.tif	0.3		20	160621_Ni_HeLa_TLN1-KD-mTLN1-G1404L-rescue_GFP-mTLN1-K1-A594_100xApoLambda_300ms_ND_02_04-6.tif	2.3		20	160621_Ni_HeLa_TLN1-KD-mTLN1-G1404L-rescue_GFP-mTLN1-K1-A594_100xApoLambda_300ms_ND_02_05-6.tif	0.1		20	160621_Ni_HeLa_TLN1-KD-mTLN1-G1404L-rescue_GFP-mTLN1-K1-A594_100xApoLambda_300ms_ND_02_06-5.tif	0.4		20	160621_Ni_HeLa_TLN1-KD-mTLN1-G1404L-rescue_GFP-mTLN1-K1-A594_100xApoLambda_300ms_ND_02_07-6.tif	2.1		20	160621_Ni_HeLa_TLN1-KD-mTLN1-G1404L-rescue_GFP-mTLN1-K1-A594_100xApoLambda_300ms_ND_02_08-5.tif	0.8		20	160621_Ni_HeLa_TLN1-KD-mTLN1-G1404L-rescue_GFP-mTLN1-K1-A594_100xApoLambda_300ms_ND_02_09-8.tif	0.1		20	160621_Ni_HeLa_TLN1-KD-mTLN1-G1404L-rescue_GFP-mTLN1-K1-A594_100xApoLambda_300ms_ND_02_10-6.tif	1.6		20	160621_Ni_HeLa_TLN1-KD-mTLN1-G1404L-rescue_GFP-mTLN1-K1-A594_100xApoLambda_300ms_ND_02_11-6.tif	2.1		20	160621_Ni_HeLa_TLN1-KD-mTLN1-G1404L-rescue_GFP-mTLN1-K1-A594_100xApoLambda_300ms_ND_02_12-6.tif
				21	160621_Ni_HeLa_TLN1-KD-mTLN1-G1404L-rescue_GFP-mTLN1-K1-A594_100xApoLambda_300ms_ND_02_01-6.tif	0.5		21	160621_Ni_HeLa_TLN1-KD-mTLN1-G1404L-rescue_GFP-mTLN1-K1-A594_100xApoLambda_300ms_ND_02_02-5.tif	0.2		21	160621_Ni_HeLa_TLN1-KD-mTLN1-G1404L-rescue_GFP-mTLN1-K1-A594_100xApoLambda_300ms_ND_02_03-5.tif	0.7		21	160621_Ni_HeLa_TLN1-KD-mTLN1-G1404L-rescue_GFP-mTLN1-K1-A594_100xApoLambda_300ms_ND_02_04-6.tif	0.5		21	160621_Ni_HeLa_TLN1-KD-mTLN1-G1404L-rescue_GFP-mTLN1-K1-A594_100xApoLambda_300ms_ND_02_05-6.tif	2.3		21	160621_Ni_HeLa_TLN1-KD-mTLN1-G1404L-rescue_GFP-mTLN1-K1-A594_100xApoLambda_300ms_ND_02_06-5.tif	0.1		21	160621_Ni_HeLa_TLN1-KD-mTLN1-G1404L-rescue_GFP-mTLN1-K1-A594_100xApoLambda_300ms_ND_02_07-6.tif	0.2		21	160621_Ni_HeLa_TLN1-KD-mTLN1-G1404L-rescue_GFP-mTLN1-K1-A594_100xApoLambda_300ms_ND_02_08-5.tif	1.7		21	160621_Ni_HeLa_TLN1-KD-mTLN1-G1404L-rescue_GFP-mTLN1-K1-A594_100xApoLambda_300ms_ND_02_09-8.tif	0.7		21	160621_Ni_HeLa_TLN1-KD-mTLN1-G1404L-rescue_GFP-mTLN1-K1-A594_100xApoLambda_300ms_ND_02_10-6.tif	0.2		21	160621_Ni_HeLa_TLN1-KD-mTLN1-G1404L-rescue_GFP-mTLN1-K1-A594_100xApoLambda_300ms_ND_02_11-6.tif	2.7		21	160621_Ni_HeLa_TLN1-KD-mTLN1-G1404L-rescue_GFP-mTLN1-K1-A594_100xApoLambda_300ms_ND_02_12-6.tif
				22	160621_Ni_HeLa_TLN1-KD-mTLN1-G1404L-rescue_GFP-mTLN1-K1-A594_100xApoLambda_300ms_ND_02_01-6.tif	0.4		22	160621_Ni_HeLa_TLN1-KD-mTLN1-G1404L-rescue_GFP-mTLN1-K1-A594_100xApoLambda_300ms_ND_02_02-5.tif	0.1		22	160621_Ni_HeLa_TLN1-KD-mTLN1-G1404L-rescue_GFP-mTLN1-K1-A594_100xApoLambda_300ms_ND_02_03-5.tif	0.3		22	160621_Ni_HeLa_TLN1-KD-mTLN1-G1404L-rescue_GFP-mTLN1-K1-A594_100xApoLambda_300ms_ND_02_04-6.tif	1.4		22	160621_Ni_HeLa_TLN1-KD-mTLN1-G1404L-rescue_GFP-mTLN1-K1-A594_100xApoLambda_300ms_ND_02_05-6.tif	2		22	160621_Ni_HeLa_TLN1-KD-mTLN1-G1404L-rescue_GFP-mTLN1-K1-A594_100xApoLambda_300ms_ND_02_06-5.tif	1.6		22	160621_Ni_HeLa_TLN1-KD-mTLN1-G1404L-rescue_GFP-mTLN1-K1-A594_100xApoLambda_300ms_ND_02_07-6.tif	0.4		22	160621_Ni_HeLa_TLN1-KD-mTLN1-G1404L-rescue_GFP-mTLN1-K1-A594_100xApoLambda_300ms_ND_02_08-5.tif	0.4		22	160621_Ni_HeLa_TLN1-KD-mTLN1-G1404L-rescue_GFP-mTLN1-K1-A594_100xApoLambda_300ms_ND_02_09-8.tif	1.3		22	160621_Ni_HeLa_TLN1-KD-mTLN1-G1404L-rescue_GFP-mTLN1-K1-A594_100xApoLambda_300ms_ND_02_10-6.tif	1.5		22	160621_Ni_HeLa_TLN1-KD-mTLN1-G1404L-rescue_GFP-mTLN1-K1-A594_100xApoLambda_300ms_ND_02_11-6.tif	1.3		22	160621_Ni_HeLa_TLN1-KD-mTLN1-G1404L-rescue_GFP-mTLN1-K1-A594_100xApoLambda_300ms_ND_02_12-6.tif
				23	160621_Ni_HeLa_TLN1-KD-mTLN1-G1404L-rescue_GFP-mTLN1-K1-A594_100xApoLambda_300ms_ND_02_01-6.tif	0.3		23	160621_Ni_HeLa_TLN1-KD-mTLN1-G1404L-rescue_GFP-mTLN1-K1-A594_100xApoLambda_300ms_ND_02_02-5.tif	0.2		23	160621_Ni_HeLa_TLN1-KD-mTLN1-G1404L-rescue_GFP-mTLN1-K1-A594_100xApoLambda_300ms_ND_02_03-5.tif	1.6						23	160621_Ni_HeLa_TLN1-KD-mTLN1-G1404L-rescue_GFP-mTLN1-K1-A594_100xApoLambda_300ms_ND_02_05-6.tif	1.8		23	160621_Ni_HeLa_TLN1-KD-mTLN1-G1404L-rescue_GFP-mTLN1-K1-A594_100xApoLambda_300ms_ND_02_06-5.tif	5.4		23	160621_Ni_HeLa_TLN1-KD-mTLN1-G1404L-rescue_GFP-mTLN1-K1-A594_100xApoLambda_300ms_ND_02_07-6.tif	0.2		23	160621_Ni_HeLa_TLN1-KD-mTLN1-G1404L-rescue_GFP-mTLN1-K1-A594_100xApoLambda_300ms_ND_02_08-5.tif	2.7		23	160621_Ni_HeLa_TLN1-KD-mTLN1-G1404L-rescue_GFP-mTLN1-K1-A594_100xApoLambda_300ms_ND_02_09-8.tif	0.1		23	160621_Ni_HeLa_TLN1-KD-mTLN1-G1404L-rescue_GFP-mTLN1-K1-A594_100xApoLambda_300ms_ND_02_10-6.tif	1.4		23	160621_Ni_HeLa_TLN1-KD-mTLN1-G1404L-rescue_GFP-mTLN1-K1-A594_100xApoLambda_300ms_ND_02_11-6.tif	1.4		23	160621_Ni_HeLa_TLN1-KD-mTLN1-G1404L-rescue_GFP-mTLN1-K1-A594_100xApoLambda_300ms_ND_02_12-6.tif
				24	160621_Ni_HeLa_TLN1-KD-mTLN1-G1404L-rescue_GFP-mTLN1-K1-A594_100xApoLambda_300ms_ND_02_01-6.tif	0.5		24	160621_Ni_HeLa_TLN1-KD-mTLN1-G1404L-rescue_GFP-mTLN1-K1-A594_100xApoLambda_300ms_ND_02_02-5.tif	0.3		24	160621_Ni_HeLa_TLN1-KD-mTLN1-G1404L-rescue_GFP-mTLN1-K1-A594_100xApoLambda_300ms_ND_02_03-5.tif	0.2						24	160621_Ni_HeLa_TLN1-KD-mTLN1-G1404L-rescue_GFP-mTLN1-K1-A594_100xApoLambda_300ms_ND_02_05-6.tif	0.3		24	160621_Ni_HeLa_TLN1-KD-mTLN1-G1404L-rescue_GFP-mTLN1-K1-A594_100xApoLambda_300ms_ND_02_06-5.tif	1		24	160621_Ni_HeLa_TLN1-KD-mTLN1-G1404L-rescue_GFP-mTLN1-K1-A594_100xApoLambda_300ms_ND_02_07-6.tif	2		24	160621_Ni_HeLa_TLN1-KD-mTLN1-G1404L-rescue_GFP-mTLN1-K1-A594_100xApoLambda_300ms_ND_02_08-5.tif	0.4		24	160621_Ni_HeLa_TLN1-KD-mTLN1-G1404L-rescue_GFP-mTLN1-K1-A594_100xApoLambda_300ms_ND_02_09-8.tif	1		24	160621_Ni_HeLa_TLN1-KD-mTLN1-G1404L-rescue_GFP-mTLN1-K1-A594_100xApoLambda_300ms_ND_02_10-6.tif	0.9		24	160621_Ni_HeLa_TLN1-KD-mTLN1-G1404L-rescue_GFP-mTLN1-K1-A594_100xApoLambda_300ms_ND_02_11-6.tif	0.8		24	160621_Ni_HeLa_TLN1-KD-mTLN1-G1404L-rescue_GFP-mTLN1-K1-A594_100xApoLambda_300ms_ND_02_12-6.tif
				25	160621_Ni_HeLa_TLN1-KD-mTLN1-G1404L-rescue_GFP-mTLN1-K1-A594_100xApoLambda_300ms_ND_02_01-6.tif	0.5		25	160621_Ni_HeLa_TLN1-KD-mTLN1-G1404L-rescue_GFP-mTLN1-K1-A594_100xApoLambda_300ms_ND_02_02-5.tif	0.8		25	160621_Ni_HeLa_TLN1-KD-mTLN1-G1404L-rescue_GFP-mTLN1-K1-A594_100xApoLambda_300ms_ND_02_03-5.tif	0.6						25	160621_Ni_HeLa_TLN1-KD-mTLN1-G1404L-rescue_GFP-mTLN1-K1-A594_100xApoLambda_300ms_ND_02_05-6.tif	2.4		25	160621_Ni_HeLa_TLN1-KD-mTLN1-G1404L-rescue_GFP-mTLN1-K1-A594_100xApoLambda_300ms_ND_02_06-5.tif	3.3		25	160621_Ni_HeLa_TLN1-KD-mTLN1-G1404L-rescue_GFP-mTLN1-K1-A594_100xApoLambda_300ms_ND_02_07-6.tif	0.3		25	160621_Ni_HeLa_TLN1-KD-mTLN1-G1404L-rescue_GFP-mTLN1-K1-A594_100xApoLambda_300ms_ND_02_08-5.tif	0.5		25	160621_Ni_HeLa_TLN1-KD-mTLN1-G1404L-rescue_GFP-mTLN1-K1-A594_100xApoLambda_300ms_ND_02_09-8.tif	0.1		25	160621_Ni_HeLa_TLN1-KD-mTLN1-G1404L-rescue_GFP-mTLN1-K1-A594_100xApoLambda_300ms_ND_02_10-6.tif	1.4		25	160621_Ni_HeLa_TLN1-KD-mTLN1-G1404L-rescue_GFP-mTLN1-K1-A594_100xApoLambda_300ms_ND_02_11-6.tif	0.7		25	160621_Ni_HeLa_TLN1-KD-mTLN1-G1404L-rescue_GFP-mTLN1-K1-A594_100xApoLambda_300ms_ND_02_12-6.tif
				26	160621_Ni_HeLa_TLN1-KD-mTLN1-G1404L-rescue_GFP-mTLN1-K1-A594_100xApoLambda_300ms_ND_02_01-6.tif	1.1		26	160621_Ni_HeLa_TLN1-KD-mTLN1-G1404L-rescue_GFP-mTLN1-K1-A594_100xApoLambda_300ms_ND_02_02-5.tif	0.8		26	160621_Ni_HeLa_TLN1-KD-mTLN1-G1404L-rescue_GFP-mTLN1-K1-A594_100xApoLambda_300ms_ND_02_03-5.tif	0.6						26	160621_Ni_HeLa_TLN1-KD-mTLN1-G1404L-rescue_GFP-mTLN1-K1-A594_100xApoLambda_300ms_ND_02_05-6.tif	0.8		26	160621_Ni_HeLa_TLN1-KD-mTLN1-G1404L-rescue_GFP-mTLN1-K1-A594_100xApoLambda_300ms_ND_02_06-5.tif	0.2		26	160621_Ni_HeLa_TLN1-KD-mTLN1-G1404L-rescue_GFP-mTLN1-K1-A594_100xApoLambda_300ms_ND_02_07-6.tif	1		26	160621_Ni_HeLa_TLN1-KD-mTLN1-G1404L-rescue_GFP-mTLN1-K1-A594_100xApoLambda_300ms_ND_02_08-5.tif	1.1		26	160621_Ni_HeLa_TLN1-KD-mTLN1-G1404L-rescue_GFP-mTLN1-K1-A594_100xApoLambda_300ms_ND_02_09-8.tif	0.6		26	160621_Ni_HeLa_TLN1-KD-mTLN1-G1404L-rescue_GFP-mTLN1-K1-A594_100xApoLambda_300ms_ND_02_10-6.tif	1.5		26	160621_Ni_HeLa_TLN1-KD-mTLN1-G1404L-rescue_GFP-mTLN1-K1-A594_100xApoLambda_300ms_ND_02_11-6.tif	0.3		26	160621_Ni_HeLa_TLN1-KD-mTLN1-G1404L-rescue_GFP-mTLN1-K1-A594_100xApoLambda_300ms_ND_02_12-6.tif
				27	160621_Ni_HeLa_TLN1-KD-mTLN1-G1404L-rescue_GFP-mTLN1-K1-A594_100xApoLambda_300ms_ND_02_01-6.tif	1.4		27	160621_Ni_HeLa_TLN1-KD-mTLN1-G1404L-rescue_GFP-mTLN1-K1-A594_100xApoLambda_300ms_ND_02_02-5.tif	0.5		27	160621_Ni_HeLa_TLN1-KD-mTLN1-G1404L-rescue_GFP-mTLN1-K1-A594_100xApoLambda_300ms_ND_02_03-5.tif	0.2						27	160621_Ni_HeLa_TLN1-KD-mTLN1-G1404L-rescue_GFP-mTLN1-K1-A594_100xApoLambda_300ms_ND_02_05-6.tif	0.1		27	160621_Ni_HeLa_TLN1-KD-mTLN1-G1404L-rescue_GFP-mTLN1-K1-A594_100xApoLambda_300ms_ND_02_06-5.tif	1.4		27	160621_Ni_HeLa_TLN1-KD-mTLN1-G1404L-rescue_GFP-mTLN1-K1-A594_100xApoLambda_300ms_ND_02_07-6.tif	1.5		27	160621_Ni_HeLa_TLN1-KD-mTLN1-G1404L-rescue_GFP-mTLN1-K1-A594_100xApoLambda_300ms_ND_02_08-5.tif	1.2		27	160621_Ni_HeLa_TLN1-KD-mTLN1-G1404L-rescue_GFP-mTLN1-K1-A594_100xApoLambda_300ms_ND_02_09-8.tif	0.3		27	160621_Ni_HeLa_TLN1-KD-mTLN1-G1404L-rescue_GFP-mTLN1-K1-A594_100xApoLambda_300ms_ND_02_10-6.tif	2.4		27	160621_Ni_HeLa_TLN1-KD-mTLN1-G1404L-rescue_GFP-mTLN1-K1-A594_100xApoLambda_300ms_ND_02_11-6.tif	0.3		27	160621_Ni_HeLa_TLN1-KD-mTLN1-G1404L-rescue_GFP-mTLN1-K1-A594_100xApoLambda_300ms_ND_02_12-6.tif
				28	160621_Ni_HeLa_TLN1-KD-mTLN1-G1404L-rescue_GFP-mTLN1-K1-A594_100xApoLambda_300ms_ND_02_01-6.tif	0.2		28	160621_Ni_HeLa_TLN1-KD-mTLN1-G1404L-rescue_GFP-mTLN1-K1-A594_100xApoLambda_300ms_ND_02_02-5.tif	3		28	160621_Ni_HeLa_TLN1-KD-mTLN1-G1404L-rescue_GFP-mTLN1-K1-A594_100xApoLambda_300ms_ND_02_03-5.tif	1.7						28	160621_Ni_HeLa_TLN1-KD-mTLN1-G1404L-rescue_GFP-mTLN1-K1-A594_100xApoLambda_300ms_ND_02_05-6.tif	0.1		28	160621_Ni_HeLa_TLN1-KD-mTLN1-G1404L-rescue_GFP-mTLN1-K1-A594_100xApoLambda_300ms_ND_02_06-5.tif	1.3		28	160621_Ni_HeLa_TLN1-KD-mTLN1-G1404L-rescue_GFP-mTLN1-K1-A594_100xApoLambda_300ms_ND_02_07-6.tif	0.6		28	160621_Ni_HeLa_TLN1-KD-mTLN1-G1404L-rescue_GFP-mTLN1-K1-A594_100xApoLambda_300ms_ND_02_08-5.tif	0.8		28	160621_Ni_HeLa_TLN1-KD-mTLN1-G1404L-rescue_GFP-mTLN1-K1-A594_100xApoLambda_300ms_ND_02_09-8.tif	3.9		28	160621_Ni_HeLa_TLN1-KD-mTLN1-G1404L-rescue_GFP-mTLN1-K1-A594_100xApoLambda_300ms_ND_02_10-6.tif	0.2		28	160621_Ni_HeLa_TLN1-KD-mTLN1-G1404L-rescue_GFP-mTLN1-K1-A594_100xApoLambda_300ms_ND_02_11-6.tif	0.7		28	160621_Ni_HeLa_TLN1-KD-mTLN1-G1404L-rescue_GFP-mTLN1-K1-A594_100xApoLambda_300ms_ND_02_12-6.tif
				29	160621_Ni_HeLa_TLN1-KD-mTLN1-G1404L-rescue_GFP-mTLN1-K1-A594_100xApoLambda_300ms_ND_02_01-6.tif	0.1		29	160621_Ni_HeLa_TLN1-KD-mTLN1-G1404L-rescue_GFP-mTLN1-K1-A594_100xApoLambda_300ms_ND_02_02-5.tif	3.2		29	160621_Ni_HeLa_TLN1-KD-mTLN1-G1404L-rescue_GFP-mTLN1-K1-A594_100xApoLambda_300ms_ND_02_03-5.tif	0.3						29	160621_Ni_HeLa_TLN1-KD-mTLN1-G1404L-rescue_GFP-mTLN1-K1-A594_100xApoLambda_300ms_ND_02_05-6.tif	1.1		29	160621_Ni_HeLa_TLN1-KD-mTLN1-G1404L-rescue_GFP-mTLN1-K1-A594_100xApoLambda_300ms_ND_02_06-5.tif	0.1		29	160621_Ni_HeLa_TLN1-KD-mTLN1-G1404L-rescue_GFP-mTLN1-K1-A594_100xApoLambda_300ms_ND_02_07-6.tif	0.4		29	160621_Ni_HeLa_TLN1-KD-mTLN1-G1404L-rescue_GFP-mTLN1-K1-A594_100xApoLambda_300ms_ND_02_08-5.tif	0.9		29	160621_Ni_HeLa_TLN1-KD-mTLN1-G1404L-rescue_GFP-mTLN1-K1-A594_100xApoLambda_300ms_ND_02_09-8.tif	0.6		29	160621_Ni_HeLa_TLN1-KD-mTLN1-G1404L-rescue_GFP-mTLN1-K1-A594_100xApoLambda_300ms_ND_02_10-6.tif	1.8		29	160621_Ni_HeLa_TLN1-KD-mTLN1-G1404L-rescue_GFP-mTLN1-K1-A594_100xApoLambda_300ms_ND_02_11-6.tif	1		29	160621_Ni_HeLa_TLN1-KD-mTLN1-G1404L-rescue_GFP-mTLN1-K1-A594_100xApoLambda_300ms_ND_02_12-6.tif
				30	160621_Ni_HeLa_TLN1-KD-mTLN1-G1404L-rescue_GFP-mTLN1-K1-A594_100xApoLambda_300ms_ND_02_01-6.tif	1.6		30	160621_Ni_HeLa_TLN1-KD-mTLN1-G1404L-rescue_GFP-mTLN1-K1-A594_100xApoLambda_300ms_ND_02_02-5.tif	0.8		30	160621_Ni_HeLa_TLN1-KD-mTLN1-G1404L-rescue_GFP-mTLN1-K1-A594_100xApoLambda_300ms_ND_02_03-5.tif	0.7						30	160621_Ni_HeLa_TLN1-KD-mTLN1-G1404L-rescue_GFP-mTLN1-K1-A594_100xApoLambda_300ms_ND_02_05-6.tif	1.5		30	160621_Ni_HeLa_TLN1-KD-mTLN1-G1404L-rescue_GFP-mTLN1-K1-A594_100xApoLambda_300ms_ND_02_06-5.tif	0.1		30	160621_Ni_HeLa_TLN1-KD-mTLN1-G1404L-rescue_GFP-mTLN1-K1-A594_100xApoLambda_300ms_ND_02_07-6.tif	0.2		30	160621_Ni_HeLa_TLN1-KD-mTLN1-G1404L-rescue_GFP-mTLN1-K1-A594_100xApoLambda_300ms_ND_02_08-5.tif	0.4		30	160621_Ni_HeLa_TLN1-KD-mTLN1-G1404L-rescue_GFP-mTLN1-K1-A594_100xApoLambda_300ms_ND_02_09-8.tif	5.1		30	160621_Ni_HeLa_TLN1-KD-mTLN1-G1404L-rescue_GFP-mTLN1-K1-A594_100xApoLambda_300ms_ND_02_10-6.tif	0.4		30	160621_Ni_HeLa_TLN1-KD-mTLN1-G1404L-rescue_GFP-mTLN1-K1-A594_100xApoLambda_300ms_ND_02_11-6.tif	0.8		30	160621_Ni_HeLa_TLN1-KD-mTLN1-G1404L-rescue_GFP-mTLN1-K1-A594_100xApoLambda_300ms_ND_02_12-6.tif
				31	160621_Ni_HeLa_TLN1-KD-mTLN1-G1404L-rescue_GFP-mTLN1-K1-A594_100xApoLambda_300ms_ND_02_01-6.tif	0.1		31	160621_Ni_HeLa_TLN1-KD-mTLN1-G1404L-rescue_GFP-mTLN1-K1-A594_100xApoLambda_300ms_ND_02_02-5.tif	2.4		31	160621_Ni_HeLa_TLN1-KD-mTLN1-G1404L-rescue_GFP-mTLN1-K1-A594_100xApoLambda_300ms_ND_02_03-5.tif	0.4						31	160621_Ni_HeLa_TLN1-KD-mTLN1-G1404L-rescue_GFP-mTLN1-K1-A594_100xApoLambda_300ms_ND_02_05-6.tif	1.2		31	160621_Ni_HeLa_TLN1-KD-mTLN1-G1404L-rescue_GFP-mTLN1-K1-A594_100xApoLambda_300ms_ND_02_06-5.tif	0.2		31	160621_Ni_HeLa_TLN1-KD-mTLN1-G1404L-rescue_GFP-mTLN1-K1-A594_100xApoLambda_300ms_ND_02_07-6.tif	0.2		31	160621_Ni_HeLa_TLN1-KD-mTLN1-G1404L-rescue_GFP-mTLN1-K1-A594_100xApoLambda_300ms_ND_02_08-5.tif	0.4		31	160621_Ni_HeLa_TLN1-KD-mTLN1-G1404L-rescue_GFP-mTLN1-K1-A594_100xApoLambda_300ms_ND_02_09-8.tif	0.3		31	160621_Ni_HeLa_TLN1-KD-mTLN1-G1404L-rescue_GFP-mTLN1-K1-A594_100xApoLambda_300ms_ND_02_10-6.tif	0.7		31	160621_Ni_HeLa_TLN1-KD-mTLN1-G1404L-rescue_GFP-mTLN1-K1-A594_100xApoLambda_300ms_ND_02_11-6.tif	0.2		31	160621_Ni_HeLa_TLN1-KD-mTLN1-G1404L-rescue_GFP-mTLN1-K1-A594_100xApoLambda_300ms_ND_02_12-6.tif
				32	160621_Ni_HeLa_TLN1-KD-mTLN1-G1404L-rescue_GFP-mTLN1-K1-A594_100xApoLambda_300ms_ND_02_01-6.tif	1.1		32	160621_Ni_HeLa_TLN1-KD-mTLN1-G1404L-rescue_GFP-mTLN1-K1-A594_100xApoLambda_300ms_ND_02_02-5.tif	0.5		32	160621_Ni_HeLa_TLN1-KD-mTLN1-G1404L-rescue_GFP-mTLN1-K1-A594_100xApoLambda_300ms_ND_02_03-5.tif	1.1						32	160621_Ni_HeLa_TLN1-KD-mTLN1-G1404L-rescue_GFP-mTLN1-K1-A594_100xApoLambda_300ms_ND_02_05-6.tif	0.5		32	160621_Ni_HeLa_TLN1-KD-mTLN1-G1404L-rescue_GFP-mTLN1-K1-A594_100xApoLambda_300ms_ND_02_06-5.tif	2.8		32	160621_Ni_HeLa_TLN1-KD-mTLN1-G1404L-rescue_GFP-mTLN1-K1-A594_100xApoLambda_300ms_ND_02_07-6.tif	1.1		32	160621_Ni_HeLa_TLN1-KD-mTLN1-G1404L-rescue_GFP-mTLN1-K1-A594_100xApoLambda_300ms_ND_02_08-5.tif	0.3		32	160621_Ni_HeLa_TLN1-KD-mTLN1-G1404L-rescue_GFP-mTLN1-K1-A594_100xApoLambda_300ms_ND_02_09-8.tif	1.9		32	160621_Ni_HeLa_TLN1-KD-mTLN1-G1404L-rescue_GFP-mTLN1-K1-A594_100xApoLambda_300ms_ND_02_10-6.tif	0.3		32	160621_Ni_HeLa_TLN1-KD-mTLN1-G1404L-rescue_GFP-mTLN1-K1-A594_100xApoLambda_300ms_ND_02_11-6.tif	0.4		32	160621_Ni_HeLa_TLN1-KD-mTLN1-G1404L-rescue_GFP-mTLN1-K1-A594_100xApoLambda_300ms_ND_02_12-6.tif
				33	160621_Ni_HeLa_TLN1-KD-mTLN1-G1404L-rescue_GFP-mTLN1-K1-A594_100xApoLambda_300ms_ND_02_01-6.tif	1.6		33	160621_Ni_HeLa_TLN1-KD-mTLN1-G1404L-rescue_GFP-mTLN1-K1-A594_100xApoLambda_300ms_ND_02_02-5.tif	0.3		33	160621_Ni_HeLa_TLN1-KD-mTLN1-G1404L-rescue_GFP-mTLN1-K1-A594_100xApoLambda_300ms_ND_02_03-5.tif	0.5						33	160621_Ni_HeLa_TLN1-KD-mTLN1-G1404L-rescue_GFP-mTLN1-K1-A594_100xApoLambda_300ms_ND_02_05-6.tif	2.9		33	160621_Ni_HeLa_TLN1-KD-mTLN1-G1404L-rescue_GFP-mTLN1-K1-A594_100xApoLambda_300ms_ND_02_06-5.tif	0.9		33	160621_Ni_HeLa_TLN1-KD-mTLN1-G1404L-rescue_GFP-mTLN1-K1-A594_100xApoLambda_300ms_ND_02_07-6.tif	0.3		33	160621_Ni_HeLa_TLN1-KD-mTLN1-G1404L-rescue_GFP-mTLN1-K1-A594_100xApoLambda_300ms_ND_02_08-5.tif	0.2		33	160621_Ni_HeLa_TLN1-KD-mTLN1-G1404L-rescue_GFP-mTLN1-K1-A594_100xApoLambda_300ms_ND_02_09-8.tif	2.7		33	160621_Ni_HeLa_TLN1-KD-mTLN1-G1404L-rescue_GFP-mTLN1-K1-A594_100xApoLambda_300ms_ND_02_10-6.tif	0.3		33	160621_Ni_HeLa_TLN1-KD-mTLN1-G1404L-rescue_GFP-mTLN1-K1-A594_100xApoLambda_300ms_ND_02_11-6.tif	1		33	160621_Ni_HeLa_TLN1-KD-mTLN1-G1404L-rescue_GFP-mTLN1-K1-A594_100xApoLambda_300ms_ND_02_12-6.tif
				34	160621_Ni_HeLa_TLN1-KD-mTLN1-G1404L-rescue_GFP-mTLN1-K1-A594_100xApoLambda_300ms_ND_02_01-6.tif	0.9		34	160621_Ni_HeLa_TLN1-KD-mTLN1-G1404L-rescue_GFP-mTLN1-K1-A594_100xApoLambda_300ms_ND_02_02-5.tif	4.4		34	160621_Ni_HeLa_TLN1-KD-mTLN1-G1404L-rescue_GFP-mTLN1-K1-A594_100xApoLambda_300ms_ND_02_03-5.tif	0.1						34	160621_Ni_HeLa_TLN1-KD-mTLN1-G1404L-rescue_GFP-mTLN1-K1-A594_100xApoLambda_300ms_ND_02_05-6.tif	0.2		34	160621_Ni_HeLa_TLN1-KD-mTLN1-G1404L-rescue_GFP-mTLN1-K1-A594_100xApoLambda_300ms_ND_02_06-5.tif	0.9		34	160621_Ni_HeLa_TLN1-KD-mTLN1-G1404L-rescue_GFP-mTLN1-K1-A594_100xApoLambda_300ms_ND_02_07-6.tif	1.1		34	160621_Ni_HeLa_TLN1-KD-mTLN1-G1404L-rescue_GFP-mTLN1-K1-A594_100xApoLambda_300ms_ND_02_08-5.tif	0.4		34	160621_Ni_HeLa_TLN1-KD-mTLN1-G1404L-rescue_GFP-mTLN1-K1-A594_100xApoLambda_300ms_ND_02_09-8.tif	0.1		34	160621_Ni_HeLa_TLN1-KD-mTLN1-G1404L-rescue_GFP-mTLN1-K1-A594_100xApoLambda_300ms_ND_02_10-6.tif	0.8		34	160621_Ni_HeLa_TLN1-KD-mTLN1-G1404L-rescue_GFP-mTLN1-K1-A594_100xApoLambda_300ms_ND_02_11-6.tif	0.2		34	160621_Ni_HeLa_TLN1-KD-mTLN1-G1404L-rescue_GFP-mTLN1-K1-A594_100xApoLambda_300ms_ND_02_12-6.tif
				35	160621_Ni_HeLa_TLN1-KD-mTLN1-G1404L-rescue_GFP-mTLN1-K1-A594_100xApoLambda_300ms_ND_02_01-6.tif	0.8		35	160621_Ni_HeLa_TLN1-KD-mTLN1-G1404L-rescue_GFP-mTLN1-K1-A594_100xApoLambda_300ms_ND_02_02-5.tif	0.2		35	160621_Ni_HeLa_TLN1-KD-mTLN1-G1404L-rescue_GFP-mTLN1-K1-A594_100xApoLambda_300ms_ND_02_03-5.tif	0.1						35	160621_Ni_HeLa_TLN1-KD-mTLN1-G1404L-rescue_GFP-mTLN1-K1-A594_100xApoLambda_300ms_ND_02_05-6.tif	1.6		35	160621_Ni_HeLa_TLN1-KD-mTLN1-G1404L-rescue_GFP-mTLN1-K1-A594_100xApoLambda_300ms_ND_02_06-5.tif	2.4		35	160621_Ni_HeLa_TLN1-KD-mTLN1-G1404L-rescue_GFP-mTLN1-K1-A594_100xApoLambda_300ms_ND_02_07-6.tif	0.1		35	160621_Ni_HeLa_TLN1-KD-mTLN1-G1404L-rescue_GFP-mTLN1-K1-A594_100xApoLambda_300ms_ND_02_08-5.tif	0.3		35	160621_Ni_HeLa_TLN1-KD-mTLN1-G1404L-rescue_GFP-mTLN1-K1-A594_100xApoLambda_300ms_ND_02_09-8.tif	0.7		35	160621_Ni_HeLa_TLN1-KD-mTLN1-G1404L-rescue_GFP-mTLN1-K1-A594_100xApoLambda_300ms_ND_02_10-6.tif	4.8		35	160621_Ni_HeLa_TLN1-KD-mTLN1-G1404L-rescue_GFP-mTLN1-K1-A594_100xApoLambda_300ms_ND_02_11-6.tif	0.2		35	160621_Ni_HeLa_TLN1-KD-mTLN1-G1404L-rescue_GFP-mTLN1-K1-A594_100xApoLambda_300ms_ND_02_12-6.tif
				36	160621_Ni_HeLa_TLN1-KD-mTLN1-G1404L-rescue_GFP-mTLN1-K1-A594_100xApoLambda_300ms_ND_02_01-6.tif	0.3		36	160621_Ni_HeLa_TLN1-KD-mTLN1-G1404L-rescue_GFP-mTLN1-K1-A594_100xApoLambda_300ms_ND_02_02-5.tif	0.1		36	160621_Ni_HeLa_TLN1-KD-mTLN1-G1404L-rescue_GFP-mTLN1-K1-A594_100xApoLambda_300ms_ND_02_03-5.tif	1						36	160621_Ni_HeLa_TLN1-KD-mTLN1-G1404L-rescue_GFP-mTLN1-K1-A594_100xApoLambda_300ms_ND_02_05-6.tif	1.3		36	160621_Ni_HeLa_TLN1-KD-mTLN1-G1404L-rescue_GFP-mTLN1-K1-A594_100xApoLambda_300ms_ND_02_06-5.tif	1.5		36	160621_Ni_HeLa_TLN1-KD-mTLN1-G1404L-rescue_GFP-mTLN1-K1-A594_100xApoLambda_300ms_ND_02_07-6.tif	4.6		36	160621_Ni_HeLa_TLN1-KD-mTLN1-G1404L-rescue_GFP-mTLN1-K1-A594_100xApoLambda_300ms_ND_02_08-5.tif	1.5		36	160621_Ni_HeLa_TLN1-KD-mTLN1-G1404L-rescue_GFP-mTLN1-K1-A594_100xApoLambda_300ms_ND_02_09-8.tif	0.3		36	160621_Ni_HeLa_TLN1-KD-mTLN1-G1404L-rescue_GFP-mTLN1-K1-A594_100xApoLambda_300ms_ND_02_10-6.tif	1.1		36	160621_Ni_HeLa_TLN1-KD-mTLN1-G1404L-rescue_GFP-mTLN1-K1-A594_100xApoLambda_300ms_ND_02_11-6.tif	3.5		36	160621_Ni_HeLa_TLN1-KD-mTLN1-G1404L-rescue_GFP-mTLN1-K1-A594_100xApoLambda_300ms_ND_02_12-6.tif
				37	160621_Ni_HeLa_TLN1-KD-mTLN1-G1404L-rescue_GFP-mTLN1-K1-A594_100xApoLambda_300ms_ND_02_01-6.tif	0.3		37	160621_Ni_HeLa_TLN1-KD-mTLN1-G1404L-rescue_GFP-mTLN1-K1-A594_100xApoLambda_300ms_ND_02_02-5.tif	1.7		37	160621_Ni_HeLa_TLN1-KD-mTLN1-G1404L-rescue_GFP-mTLN1-K1-A594_100xApoLambda_300ms_ND_02_03-5.tif	0.2						37	160621_Ni_HeLa_TLN1-KD-mTLN1-G1404L-rescue_GFP-mTLN1-K1-A594_100xApoLambda_300ms_ND_02_05-6.tif	0.5		37	160621_Ni_HeLa_TLN1-KD-mTLN1-G1404L-rescue_GFP-mTLN1-K1-A594_100xApoLambda_300ms_ND_02_06-5.tif	1.5		37	160621_Ni_HeLa_TLN1-KD-mTLN1-G1404L-rescue_GFP-mTLN1-K1-A594_100xApoLambda_300ms_ND_02_07-6.tif	0.4		37	160621_Ni_HeLa_TLN1-KD-mTLN1-G1404L-rescue_GFP-mTLN1-K1-A594_100xApoLambda_300ms_ND_02_08-5.tif	0.5		37	160621_Ni_HeLa_TLN1-KD-mTLN1-G1404L-rescue_GFP-mTLN1-K1-A594_100xApoLambda_300ms_ND_02_09-8.tif	0.1		37	160621_Ni_HeLa_TLN1-KD-mTLN1-G1404L-rescue_GFP-mTLN1-K1-A594_100xApoLambda_300ms_ND_02_10-6.tif	0.4		37	160621_Ni_HeLa_TLN1-KD-mTLN1-G1404L-rescue_GFP-mTLN1-K1-A594_100xApoLambda_300ms_ND_02_11-6.tif	0.3		37	160621_Ni_HeLa_TLN1-KD-mTLN1-G1404L-rescue_GFP-mTLN1-K1-A594_100xApoLambda_300ms_ND_02_12-6.tif
				38	160621_Ni_HeLa_TLN1-KD-mTLN1-G1404L-rescue_GFP-mTLN1-K1-A594_100xApoLambda_300ms_ND_02_01-6.tif	1		38	160621_Ni_HeLa_TLN1-KD-mTLN1-G1404L-rescue_GFP-mTLN1-K1-A594_100xApoLambda_300ms_ND_02_02-5.tif	0.8		38	160621_Ni_HeLa_TLN1-KD-mTLN1-G1404L-rescue_GFP-mTLN1-K1-A594_100xApoLambda_300ms_ND_02_03-5.tif	0.8						38	160621_Ni_HeLa_TLN1-KD-mTLN1-G1404L-rescue_GFP-mTLN1-K1-A594_100xApoLambda_300ms_ND_02_05-6.tif	0.6		38	160621_Ni_HeLa_TLN1-KD-mTLN1-G1404L-rescue_GFP-mTLN1-K1-A594_100xApoLambda_300ms_ND_02_06-5.tif	0.4		38	160621_Ni_HeLa_TLN1-KD-mTLN1-G1404L-rescue_GFP-mTLN1-K1-A594_100xApoLambda_300ms_ND_02_07-6.tif	0.2		38	160621_Ni_HeLa_TLN1-KD-mTLN1-G1404L-rescue_GFP-mTLN1-K1-A594_100xApoLambda_300ms_ND_02_08-5.tif	1.5		38	160621_Ni_HeLa_TLN1-KD-mTLN1-G1404L-rescue_GFP-mTLN1-K1-A594_100xApoLambda_300ms_ND_02_09-8.tif	0.3		38	160621_Ni_HeLa_TLN1-KD-mTLN1-G1404L-rescue_GFP-mTLN1-K1-A594_100xApoLambda_300ms_ND_02_10-6.tif	0.7		38	160621_Ni_HeLa_TLN1-KD-mTLN1-G1404L-rescue_GFP-mTLN1-K1-A594_100xApoLambda_300ms_ND_02_11-6.tif	0.2		38	160621_Ni_HeLa_TLN1-KD-mTLN1-G1404L-rescue_GFP-mTLN1-K1-A594_100xApoLambda_300ms_ND_02_12-6.tif
				39	160621_Ni_HeLa_TLN1-KD-mTLN1-G1404L-rescue_GFP-mTLN1-K1-A594_100xApoLambda_300ms_ND_02_01-6.tif	0.1		39	160621_Ni_HeLa_TLN1-KD-mTLN1-G1404L-rescue_GFP-mTLN1-K1-A594_100xApoLambda_300ms_ND_02_02-5.tif	0.4		39	160621_Ni_HeLa_TLN1-KD-mTLN1-G1404L-rescue_GFP-mTLN1-K1-A594_100xApoLambda_300ms_ND_02_03-5.tif	0.2						39	160621_Ni_HeLa_TLN1-KD-mTLN1-G1404L-rescue_GFP-mTLN1-K1-A594_100xApoLambda_300ms_ND_02_05-6.tif	0.6		39	160621_Ni_HeLa_TLN1-KD-mTLN1-G1404L-rescue_GFP-mTLN1-K1-A594_100xApoLambda_300ms_ND_02_06-5.tif	1		39	160621_Ni_HeLa_TLN1-KD-mTLN1-G1404L-rescue_GFP-mTLN1-K1-A594_100xApoLambda_300ms_ND_02_07-6.tif	0.2		39	160621_Ni_HeLa_TLN1-KD-mTLN1-G1404L-rescue_GFP-mTLN1-K1-A594_100xApoLambda_300ms_ND_02_08-5.tif	1.5		39	160621_Ni_HeLa_TLN1-KD-mTLN1-G1404L-rescue_GFP-mTLN1-K1-A594_100xApoLambda_300ms_ND_02_09-8.tif	0.3		39	160621_Ni_HeLa_TLN1-KD-mTLN1-G1404L-rescue_GFP-mTLN1-K1-A594_100xApoLambda_300ms_ND_02_10-6.tif	0.9		39	160621_Ni_HeLa_TLN1-KD-mTLN1-G1404L-rescue_GFP-mTLN1-K1-A594_100xApoLambda_300ms_ND_02_11-6.tif	1.3		39	160621_Ni_HeLa_TLN1-KD-mTLN1-G1404L-rescue_GFP-mTLN1-K1-A594_100xApoLambda_300ms_ND_02_12-6.tif
				40	160621_Ni_HeLa_TLN1-KD-mTLN1-G1404L-rescue_GFP-mTLN1-K1-A594_100xApoLambda_300ms_ND_02_01-6.tif	0.4		40	160621_Ni_HeLa_TLN1-KD-mTLN1-G1404L-rescue_GFP-mTLN1-K1-A594_100xApoLambda_300ms_ND_02_02-5.tif	2.3		40	160621_Ni_HeLa_TLN1-KD-mTLN1-G1404L-rescue_GFP-mTLN1-K1-A594_100xApoLambda_300ms_ND_02_03-5.tif	1.1						40	160621_Ni_HeLa_TLN1-KD-mTLN1-G1404L-rescue_GFP-mTLN1-K1-A594_100xApoLambda_300ms_ND_02_05-6.tif	0.4		40	160621_Ni_HeLa_TLN1-KD-mTLN1-G1404L-rescue_GFP-mTLN1-K1-A594_100xApoLambda_300ms_ND_02_06-5.tif	1.2		40	160621_Ni_HeLa_TLN1-KD-mTLN1-G1404L-rescue_GFP-mTLN1-K1-A594_100xApoLambda_300ms_ND_02_07-6.tif	0.9		40	160621_Ni_HeLa_TLN1-KD-mTLN1-G1404L-rescue_GFP-mTLN1-K1-A594_100xApoLambda_300ms_ND_02_08-5.tif	2.5		40	160621_Ni_HeLa_TLN1-KD-mTLN1-G1404L-rescue_GFP-mTLN1-K1-A594_100xApoLambda_300ms_ND_02_09-8.tif	2.2		40	160621_Ni_HeLa_TLN1-KD-mTLN1-G1404L-rescue_GFP-mTLN1-K1-A594_100xApoLambda_300ms_ND_02_10-6.tif	0.8		40	160621_Ni_HeLa_TLN1-KD-mTLN1-G1404L-rescue_GFP-mTLN1-K1-A594_100xApoLambda_300ms_ND_02_11-6.tif	0.6		40	160621_Ni_HeLa_TLN1-KD-mTLN1-G1404L-rescue_GFP-mTLN1-K1-A594_100xApoLambda_300ms_ND_02_12-6.tif
				41	160621_Ni_HeLa_TLN1-KD-mTLN1-G1404L-rescue_GFP-mTLN1-K1-A594_100xApoLambda_300ms_ND_02_01-6.tif	0.2		41	160621_Ni_HeLa_TLN1-KD-mTLN1-G1404L-rescue_GFP-mTLN1-K1-A594_100xApoLambda_300ms_ND_02_02-5.tif	1.5		41	160621_Ni_HeLa_TLN1-KD-mTLN1-G1404L-rescue_GFP-mTLN1-K1-A594_100xApoLambda_300ms_ND_02_03-5.tif	0.5						41	160621_Ni_HeLa_TLN1-KD-mTLN1-G1404L-rescue_GFP-mTLN1-K1-A594_100xApoLambda_300ms_ND_02_05-6.tif	0.3		41	160621_Ni_HeLa_TLN1-KD-mTLN1-G1404L-rescue_GFP-mTLN1-K1-A594_100xApoLambda_300ms_ND_02_06-5.tif	3.3		41	160621_Ni_HeLa_TLN1-KD-mTLN1-G1404L-rescue_GFP-mTLN1-K1-A594_100xApoLambda_300ms_ND_02_07-6.tif	1		41	160621_Ni_HeLa_TLN1-KD-mTLN1-G1404L-rescue_GFP-mTLN1-K1-A594_100xApoLambda_300ms_ND_02_08-5.tif	1.1		41	160621_Ni_HeLa_TLN1-KD-mTLN1-G1404L-rescue_GFP-mTLN1-K1-A594_100xApoLambda_300ms_ND_02_09-8.tif	1.3						41	160621_Ni_HeLa_TLN1-KD-mTLN1-G1404L-rescue_GFP-mTLN1-K1-A594_100xApoLambda_300ms_ND_02_11-6.tif	1		41	160621_Ni_HeLa_TLN1-KD-mTLN1-G1404L-rescue_GFP-mTLN1-K1-A594_100xApoLambda_300ms_ND_02_12-6.tif
				42	160621_Ni_HeLa_TLN1-KD-mTLN1-G1404L-rescue_GFP-mTLN1-K1-A594_100xApoLambda_300ms_ND_02_01-6.tif	0.6		42	160621_Ni_HeLa_TLN1-KD-mTLN1-G1404L-rescue_GFP-mTLN1-K1-A594_100xApoLambda_300ms_ND_02_02-5.tif	0.2		42	160621_Ni_HeLa_TLN1-KD-mTLN1-G1404L-rescue_GFP-mTLN1-K1-A594_100xApoLambda_300ms_ND_02_03-5.tif	0.5						42	160621_Ni_HeLa_TLN1-KD-mTLN1-G1404L-rescue_GFP-mTLN1-K1-A594_100xApoLambda_300ms_ND_02_05-6.tif	0.2		42	160621_Ni_HeLa_TLN1-KD-mTLN1-G1404L-rescue_GFP-mTLN1-K1-A594_100xApoLambda_300ms_ND_02_06-5.tif	0.4		42	160621_Ni_HeLa_TLN1-KD-mTLN1-G1404L-rescue_GFP-mTLN1-K1-A594_100xApoLambda_300ms_ND_02_07-6.tif	2.2		42	160621_Ni_HeLa_TLN1-KD-mTLN1-G1404L-rescue_GFP-mTLN1-K1-A594_100xApoLambda_300ms_ND_02_08-5.tif	0.2		42	160621_Ni_HeLa_TLN1-KD-mTLN1-G1404L-rescue_GFP-mTLN1-K1-A594_100xApoLambda_300ms_ND_02_09-8.tif	0.6						42	160621_Ni_HeLa_TLN1-KD-mTLN1-G1404L-rescue_GFP-mTLN1-K1-A594_100xApoLambda_300ms_ND_02_11-6.tif	0.2		42	160621_Ni_HeLa_TLN1-KD-mTLN1-G1404L-rescue_GFP-mTLN1-K1-A594_100xApoLambda_300ms_ND_02_12-6.tif
				43	160621_Ni_HeLa_TLN1-KD-mTLN1-G1404L-rescue_GFP-mTLN1-K1-A594_100xApoLambda_300ms_ND_02_01-6.tif	0.2		43	160621_Ni_HeLa_TLN1-KD-mTLN1-G1404L-rescue_GFP-mTLN1-K1-A594_100xApoLambda_300ms_ND_02_02-5.tif	1.5		43	160621_Ni_HeLa_TLN1-KD-mTLN1-G1404L-rescue_GFP-mTLN1-K1-A594_100xApoLambda_300ms_ND_02_03-5.tif	0.2						43	160621_Ni_HeLa_TLN1-KD-mTLN1-G1404L-rescue_GFP-mTLN1-K1-A594_100xApoLambda_300ms_ND_02_05-6.tif	0.3		43	160621_Ni_HeLa_TLN1-KD-mTLN1-G1404L-rescue_GFP-mTLN1-K1-A594_100xApoLambda_300ms_ND_02_06-5.tif	2.1		43	160621_Ni_HeLa_TLN1-KD-mTLN1-G1404L-rescue_GFP-mTLN1-K1-A594_100xApoLambda_300ms_ND_02_07-6.tif	0.3		43	160621_Ni_HeLa_TLN1-KD-mTLN1-G1404L-rescue_GFP-mTLN1-K1-A594_100xApoLambda_300ms_ND_02_08-5.tif	0.3		43	160621_Ni_HeLa_TLN1-KD-mTLN1-G1404L-rescue_GFP-mTLN1-K1-A594_100xApoLambda_300ms_ND_02_09-8.tif	3.9						43	160621_Ni_HeLa_TLN1-KD-mTLN1-G1404L-rescue_GFP-mTLN1-K1-A594_100xApoLambda_300ms_ND_02_11-6.tif	0.5		43	160621_Ni_HeLa_TLN1-KD-mTLN1-G1404L-rescue_GFP-mTLN1-K1-A594_100xApoLambda_300ms_ND_02_12-6.tif
				44	160621_Ni_HeLa_TLN1-KD-mTLN1-G1404L-rescue_GFP-mTLN1-K1-A594_100xApoLambda_300ms_ND_02_01-6.tif	0.2		44	160621_Ni_HeLa_TLN1-KD-mTLN1-G1404L-rescue_GFP-mTLN1-K1-A594_100xApoLambda_300ms_ND_02_02-5.tif	1.4		44	160621_Ni_HeLa_TLN1-KD-mTLN1-G1404L-rescue_GFP-mTLN1-K1-A594_100xApoLambda_300ms_ND_02_03-5.tif	0.3						44	160621_Ni_HeLa_TLN1-KD-mTLN1-G1404L-rescue_GFP-mTLN1-K1-A594_100xApoLambda_300ms_ND_02_05-6.tif	4		44	160621_Ni_HeLa_TLN1-KD-mTLN1-G1404L-rescue_GFP-mTLN1-K1-A594_100xApoLambda_300ms_ND_02_06-5.tif	3.2		44	160621_Ni_HeLa_TLN1-KD-mTLN1-G1404L-rescue_GFP-mTLN1-K1-A594_100xApoLambda_300ms_ND_02_07-6.tif	0.4		44	160621_Ni_HeLa_TLN1-KD-mTLN1-G1404L-rescue_GFP-mTLN1-K1-A594_100xApoLambda_300ms_ND_02_08-5.tif	0.1		44	160621_Ni_HeLa_TLN1-KD-mTLN1-G1404L-rescue_GFP-mTLN1-K1-A594_100xApoLambda_300ms_ND_02_09-8.tif	4.9						44	160621_Ni_HeLa_TLN1-KD-mTLN1-G1404L-rescue_GFP-mTLN1-K1-A594_100xApoLambda_300ms_ND_02_11-6.tif	1.7		44	160621_Ni_HeLa_TLN1-KD-mTLN1-G1404L-rescue_GFP-mTLN1-K1-A594_100xApoLambda_300ms_ND_02_12-6.tif
				45	160621_Ni_HeLa_TLN1-KD-mTLN1-G1404L-rescue_GFP-mTLN1-K1-A594_100xApoLambda_300ms_ND_02_01-6.tif	1.2		45	160621_Ni_HeLa_TLN1-KD-mTLN1-G1404L-rescue_GFP-mTLN1-K1-A594_100xApoLambda_300ms_ND_02_02-5.tif	2.7		45	160621_Ni_HeLa_TLN1-KD-mTLN1-G1404L-rescue_GFP-mTLN1-K1-A594_100xApoLambda_300ms_ND_02_03-5.tif	0.2						45	160621_Ni_HeLa_TLN1-KD-mTLN1-G1404L-rescue_GFP-mTLN1-K1-A594_100xApoLambda_300ms_ND_02_05-6.tif	3		45	160621_Ni_HeLa_TLN1-KD-mTLN1-G1404L-rescue_GFP-mTLN1-K1-A594_100xApoLambda_300ms_ND_02_06-5.tif	5.1		45	160621_Ni_HeLa_TLN1-KD-mTLN1-G1404L-rescue_GFP-mTLN1-K1-A594_100xApoLambda_300ms_ND_02_07-6.tif	0.8		45	160621_Ni_HeLa_TLN1-KD-mTLN1-G1404L-rescue_GFP-mTLN1-K1-A594_100xApoLambda_300ms_ND_02_08-5.tif	0.6		45	160621_Ni_HeLa_TLN1-KD-mTLN1-G1404L-rescue_GFP-mTLN1-K1-A594_100xApoLambda_300ms_ND_02_09-8.tif	2.3						45	160621_Ni_HeLa_TLN1-KD-mTLN1-G1404L-rescue_GFP-mTLN1-K1-A594_100xApoLambda_300ms_ND_02_11-6.tif	1.6		45	160621_Ni_HeLa_TLN1-KD-mTLN1-G1404L-rescue_GFP-mTLN1-K1-A594_100xApoLambda_300ms_ND_02_12-6.tif
				46	160621_Ni_HeLa_TLN1-KD-mTLN1-G1404L-rescue_GFP-mTLN1-K1-A594_100xApoLambda_300ms_ND_02_01-6.tif	1.1		46	160621_Ni_HeLa_TLN1-KD-mTLN1-G1404L-rescue_GFP-mTLN1-K1-A594_100xApoLambda_300ms_ND_02_02-5.tif	2.6		46	160621_Ni_HeLa_TLN1-KD-mTLN1-G1404L-rescue_GFP-mTLN1-K1-A594_100xApoLambda_300ms_ND_02_03-5.tif	0.2						46	160621_Ni_HeLa_TLN1-KD-mTLN1-G1404L-rescue_GFP-mTLN1-K1-A594_100xApoLambda_300ms_ND_02_05-6.tif	0.2		46	160621_Ni_HeLa_TLN1-KD-mTLN1-G1404L-rescue_GFP-mTLN1-K1-A594_100xApoLambda_300ms_ND_02_06-5.tif	0.9		46	160621_Ni_HeLa_TLN1-KD-mTLN1-G1404L-rescue_GFP-mTLN1-K1-A594_100xApoLambda_300ms_ND_02_07-6.tif	0.1		46	160621_Ni_HeLa_TLN1-KD-mTLN1-G1404L-rescue_GFP-mTLN1-K1-A594_100xApoLambda_300ms_ND_02_08-5.tif	0.2		46	160621_Ni_HeLa_TLN1-KD-mTLN1-G1404L-rescue_GFP-mTLN1-K1-A594_100xApoLambda_300ms_ND_02_09-8.tif	0.6						46	160621_Ni_HeLa_TLN1-KD-mTLN1-G1404L-rescue_GFP-mTLN1-K1-A594_100xApoLambda_300ms_ND_02_11-6.tif	0.5		46	160621_Ni_HeLa_TLN1-KD-mTLN1-G1404L-rescue_GFP-mTLN1-K1-A594_100xApoLambda_300ms_ND_02_12-6.tif
				47	160621_Ni_HeLa_TLN1-KD-mTLN1-G1404L-rescue_GFP-mTLN1-K1-A594_100xApoLambda_300ms_ND_02_01-6.tif	0.3		47	160621_Ni_HeLa_TLN1-KD-mTLN1-G1404L-rescue_GFP-mTLN1-K1-A594_100xApoLambda_300ms_ND_02_02-5.tif	0.7		47	160621_Ni_HeLa_TLN1-KD-mTLN1-G1404L-rescue_GFP-mTLN1-K1-A594_100xApoLambda_300ms_ND_02_03-5.tif	1.4						47	160621_Ni_HeLa_TLN1-KD-mTLN1-G1404L-rescue_GFP-mTLN1-K1-A594_100xApoLambda_300ms_ND_02_05-6.tif	0.7		47	160621_Ni_HeLa_TLN1-KD-mTLN1-G1404L-rescue_GFP-mTLN1-K1-A594_100xApoLambda_300ms_ND_02_06-5.tif	0.5		47	160621_Ni_HeLa_TLN1-KD-mTLN1-G1404L-rescue_GFP-mTLN1-K1-A594_100xApoLambda_300ms_ND_02_07-6.tif	0.7		47	160621_Ni_HeLa_TLN1-KD-mTLN1-G1404L-rescue_GFP-mTLN1-K1-A594_100xApoLambda_300ms_ND_02_08-5.tif	0.2		47	160621_Ni_HeLa_TLN1-KD-mTLN1-G1404L-rescue_GFP-mTLN1-K1-A594_100xApoLambda_300ms_ND_02_09-8.tif	1.5						47	160621_Ni_HeLa_TLN1-KD-mTLN1-G1404L-rescue_GFP-mTLN1-K1-A594_100xApoLambda_300ms_ND_02_11-6.tif	0.3		47	160621_Ni_HeLa_TLN1-KD-mTLN1-G1404L-rescue_GFP-mTLN1-K1-A594_100xApoLambda_300ms_ND_02_12-6.tif
				48	160621_Ni_HeLa_TLN1-KD-mTLN1-G1404L-rescue_GFP-mTLN1-K1-A594_100xApoLambda_300ms_ND_02_01-6.tif	3.6		48	160621_Ni_HeLa_TLN1-KD-mTLN1-G1404L-rescue_GFP-mTLN1-K1-A594_100xApoLambda_300ms_ND_02_02-5.tif	0.3		48	160621_Ni_HeLa_TLN1-KD-mTLN1-G1404L-rescue_GFP-mTLN1-K1-A594_100xApoLambda_300ms_ND_02_03-5.tif	1						48	160621_Ni_HeLa_TLN1-KD-mTLN1-G1404L-rescue_GFP-mTLN1-K1-A594_100xApoLambda_300ms_ND_02_05-6.tif	0.6		48	160621_Ni_HeLa_TLN1-KD-mTLN1-G1404L-rescue_GFP-mTLN1-K1-A594_100xApoLambda_300ms_ND_02_06-5.tif	0.6		48	160621_Ni_HeLa_TLN1-KD-mTLN1-G1404L-rescue_GFP-mTLN1-K1-A594_100xApoLambda_300ms_ND_02_07-6.tif	0.4		48	160621_Ni_HeLa_TLN1-KD-mTLN1-G1404L-rescue_GFP-mTLN1-K1-A594_100xApoLambda_300ms_ND_02_08-5.tif	0.5		48	160621_Ni_HeLa_TLN1-KD-mTLN1-G1404L-rescue_GFP-mTLN1-K1-A594_100xApoLambda_300ms_ND_02_09-8.tif	2.6						48	160621_Ni_HeLa_TLN1-KD-mTLN1-G1404L-rescue_GFP-mTLN1-K1-A594_100xApoLambda_300ms_ND_02_11-6.tif	0.2		48	160621_Ni_HeLa_TLN1-KD-mTLN1-G1404L-rescue_GFP-mTLN1-K1-A594_100xApoLambda_300ms_ND_02_12-6.tif
				49	160621_Ni_HeLa_TLN1-KD-mTLN1-G1404L-rescue_GFP-mTLN1-K1-A594_100xApoLambda_300ms_ND_02_01-6.tif	0.1						49	160621_Ni_HeLa_TLN1-KD-mTLN1-G1404L-rescue_GFP-mTLN1-K1-A594_100xApoLambda_300ms_ND_02_03-5.tif	1						49	160621_Ni_HeLa_TLN1-KD-mTLN1-G1404L-rescue_GFP-mTLN1-K1-A594_100xApoLambda_300ms_ND_02_05-6.tif	0.3		49	160621_Ni_HeLa_TLN1-KD-mTLN1-G1404L-rescue_GFP-mTLN1-K1-A594_100xApoLambda_300ms_ND_02_06-5.tif	1		49	160621_Ni_HeLa_TLN1-KD-mTLN1-G1404L-rescue_GFP-mTLN1-K1-A594_100xApoLambda_300ms_ND_02_07-6.tif	0.9		49	160621_Ni_HeLa_TLN1-KD-mTLN1-G1404L-rescue_GFP-mTLN1-K1-A594_100xApoLambda_300ms_ND_02_08-5.tif	0.2		49	160621_Ni_HeLa_TLN1-KD-mTLN1-G1404L-rescue_GFP-mTLN1-K1-A594_100xApoLambda_300ms_ND_02_09-8.tif	0.2										49	160621_Ni_HeLa_TLN1-KD-mTLN1-G1404L-rescue_GFP-mTLN1-K1-A594_100xApoLambda_300ms_ND_02_12-6.tif
												50	160621_Ni_HeLa_TLN1-KD-mTLN1-G1404L-rescue_GFP-mTLN1-K1-A594_100xApoLambda_300ms_ND_02_03-5.tif	1.9						50	160621_Ni_HeLa_TLN1-KD-mTLN1-G1404L-rescue_GFP-mTLN1-K1-A594_100xApoLambda_300ms_ND_02_05-6.tif	0.4		50	160621_Ni_HeLa_TLN1-KD-mTLN1-G1404L-rescue_GFP-mTLN1-K1-A594_100xApoLambda_300ms_ND_02_06-5.tif	3.1		50	160621_Ni_HeLa_TLN1-KD-mTLN1-G1404L-rescue_GFP-mTLN1-K1-A594_100xApoLambda_300ms_ND_02_07-6.tif	0.4		50	160621_Ni_HeLa_TLN1-KD-mTLN1-G1404L-rescue_GFP-mTLN1-K1-A594_100xApoLambda_300ms_ND_02_08-5.tif	0.5		50	160621_Ni_HeLa_TLN1-KD-mTLN1-G1404L-rescue_GFP-mTLN1-K1-A594_100xApoLambda_300ms_ND_02_09-8.tif	0.2										50	160621_Ni_HeLa_TLN1-KD-mTLN1-G1404L-rescue_GFP-mTLN1-K1-A594_100xApoLambda_300ms_ND_02_12-6.tif
												51	160621_Ni_HeLa_TLN1-KD-mTLN1-G1404L-rescue_GFP-mTLN1-K1-A594_100xApoLambda_300ms_ND_02_03-5.tif	0.3						51	160621_Ni_HeLa_TLN1-KD-mTLN1-G1404L-rescue_GFP-mTLN1-K1-A594_100xApoLambda_300ms_ND_02_05-6.tif	1						51	160621_Ni_HeLa_TLN1-KD-mTLN1-G1404L-rescue_GFP-mTLN1-K1-A594_100xApoLambda_300ms_ND_02_07-6.tif	0.3		51	160621_Ni_HeLa_TLN1-KD-mTLN1-G1404L-rescue_GFP-mTLN1-K1-A594_100xApoLambda_300ms_ND_02_08-5.tif	0.1		51	160621_Ni_HeLa_TLN1-KD-mTLN1-G1404L-rescue_GFP-mTLN1-K1-A594_100xApoLambda_300ms_ND_02_09-8.tif	3.1										51	160621_Ni_HeLa_TLN1-KD-mTLN1-G1404L-rescue_GFP-mTLN1-K1-A594_100xApoLambda_300ms_ND_02_12-6.tif
												52	160621_Ni_HeLa_TLN1-KD-mTLN1-G1404L-rescue_GFP-mTLN1-K1-A594_100xApoLambda_300ms_ND_02_03-5.tif	1.1														52	160621_Ni_HeLa_TLN1-KD-mTLN1-G1404L-rescue_GFP-mTLN1-K1-A594_100xApoLambda_300ms_ND_02_07-6.tif	0.2		52	160621_Ni_HeLa_TLN1-KD-mTLN1-G1404L-rescue_GFP-mTLN1-K1-A594_100xApoLambda_300ms_ND_02_08-5.tif	0.9		52	160621_Ni_HeLa_TLN1-KD-mTLN1-G1404L-rescue_GFP-mTLN1-K1-A594_100xApoLambda_300ms_ND_02_09-8.tif	0.1										52	160621_Ni_HeLa_TLN1-KD-mTLN1-G1404L-rescue_GFP-mTLN1-K1-A594_100xApoLambda_300ms_ND_02_12-6.tif
												53	160621_Ni_HeLa_TLN1-KD-mTLN1-G1404L-rescue_GFP-mTLN1-K1-A594_100xApoLambda_300ms_ND_02_03-5.tif	1.2														53	160621_Ni_HeLa_TLN1-KD-mTLN1-G1404L-rescue_GFP-mTLN1-K1-A594_100xApoLambda_300ms_ND_02_07-6.tif	0.2		53	160621_Ni_HeLa_TLN1-KD-mTLN1-G1404L-rescue_GFP-mTLN1-K1-A594_100xApoLambda_300ms_ND_02_08-5.tif	0.4		53	160621_Ni_HeLa_TLN1-KD-mTLN1-G1404L-rescue_GFP-mTLN1-K1-A594_100xApoLambda_300ms_ND_02_09-8.tif	1.6										53	160621_Ni_HeLa_TLN1-KD-mTLN1-G1404L-rescue_GFP-mTLN1-K1-A594_100xApoLambda_300ms_ND_02_12-6.tif
												54	160621_Ni_HeLa_TLN1-KD-mTLN1-G1404L-rescue_GFP-mTLN1-K1-A594_100xApoLambda_300ms_ND_02_03-5.tif	0.4														54	160621_Ni_HeLa_TLN1-KD-mTLN1-G1404L-rescue_GFP-mTLN1-K1-A594_100xApoLambda_300ms_ND_02_07-6.tif	0.1		54	160621_Ni_HeLa_TLN1-KD-mTLN1-G1404L-rescue_GFP-mTLN1-K1-A594_100xApoLambda_300ms_ND_02_08-5.tif	0.8		54	160621_Ni_HeLa_TLN1-KD-mTLN1-G1404L-rescue_GFP-mTLN1-K1-A594_100xApoLambda_300ms_ND_02_09-8.tif	4.5										54	160621_Ni_HeLa_TLN1-KD-mTLN1-G1404L-rescue_GFP-mTLN1-K1-A594_100xApoLambda_300ms_ND_02_12-6.tif
												55	160621_Ni_HeLa_TLN1-KD-mTLN1-G1404L-rescue_GFP-mTLN1-K1-A594_100xApoLambda_300ms_ND_02_03-5.tif	0.9														55	160621_Ni_HeLa_TLN1-KD-mTLN1-G1404L-rescue_GFP-mTLN1-K1-A594_100xApoLambda_300ms_ND_02_07-6.tif	0.4		55	160621_Ni_HeLa_TLN1-KD-mTLN1-G1404L-rescue_GFP-mTLN1-K1-A594_100xApoLambda_300ms_ND_02_08-5.tif	0.3		55	160621_Ni_HeLa_TLN1-KD-mTLN1-G1404L-rescue_GFP-mTLN1-K1-A594_100xApoLambda_300ms_ND_02_09-8.tif	2										55	160621_Ni_HeLa_TLN1-KD-mTLN1-G1404L-rescue_GFP-mTLN1-K1-A594_100xApoLambda_300ms_ND_02_12-6.tif
												56	160621_Ni_HeLa_TLN1-KD-mTLN1-G1404L-rescue_GFP-mTLN1-K1-A594_100xApoLambda_300ms_ND_02_03-5.tif	0.3														56	160621_Ni_HeLa_TLN1-KD-mTLN1-G1404L-rescue_GFP-mTLN1-K1-A594_100xApoLambda_300ms_ND_02_07-6.tif	0.6		56	160621_Ni_HeLa_TLN1-KD-mTLN1-G1404L-rescue_GFP-mTLN1-K1-A594_100xApoLambda_300ms_ND_02_08-5.tif	0.5		56	160621_Ni_HeLa_TLN1-KD-mTLN1-G1404L-rescue_GFP-mTLN1-K1-A594_100xApoLambda_300ms_ND_02_09-8.tif	1.1										56	160621_Ni_HeLa_TLN1-KD-mTLN1-G1404L-rescue_GFP-mTLN1-K1-A594_100xApoLambda_300ms_ND_02_12-6.tif
												57	160621_Ni_HeLa_TLN1-KD-mTLN1-G1404L-rescue_GFP-mTLN1-K1-A594_100xApoLambda_300ms_ND_02_03-5.tif	1.1														57	160621_Ni_HeLa_TLN1-KD-mTLN1-G1404L-rescue_GFP-mTLN1-K1-A594_100xApoLambda_300ms_ND_02_07-6.tif	0.8		57	160621_Ni_HeLa_TLN1-KD-mTLN1-G1404L-rescue_GFP-mTLN1-K1-A594_100xApoLambda_300ms_ND_02_08-5.tif	0.3														57	160621_Ni_HeLa_TLN1-KD-mTLN1-G1404L-rescue_GFP-mTLN1-K1-A594_100xApoLambda_300ms_ND_02_12-6.tif
												58	160621_Ni_HeLa_TLN1-KD-mTLN1-G1404L-rescue_GFP-mTLN1-K1-A594_100xApoLambda_300ms_ND_02_03-5.tif	1.1														58	160621_Ni_HeLa_TLN1-KD-mTLN1-G1404L-rescue_GFP-mTLN1-K1-A594_100xApoLambda_300ms_ND_02_07-6.tif	0.2		58	160621_Ni_HeLa_TLN1-KD-mTLN1-G1404L-rescue_GFP-mTLN1-K1-A594_100xApoLambda_300ms_ND_02_08-5.tif	0.5														58	160621_Ni_HeLa_TLN1-KD-mTLN1-G1404L-rescue_GFP-mTLN1-K1-A594_100xApoLambda_300ms_ND_02_12-6.tif
												59	160621_Ni_HeLa_TLN1-KD-mTLN1-G1404L-rescue_GFP-mTLN1-K1-A594_100xApoLambda_300ms_ND_02_03-5.tif	0.6														59	160621_Ni_HeLa_TLN1-KD-mTLN1-G1404L-rescue_GFP-mTLN1-K1-A594_100xApoLambda_300ms_ND_02_07-6.tif	0.1		59	160621_Ni_HeLa_TLN1-KD-mTLN1-G1404L-rescue_GFP-mTLN1-K1-A594_100xApoLambda_300ms_ND_02_08-5.tif	0.7														59	160621_Ni_HeLa_TLN1-KD-mTLN1-G1404L-rescue_GFP-mTLN1-K1-A594_100xApoLambda_300ms_ND_02_12-6.tif
												60	160621_Ni_HeLa_TLN1-KD-mTLN1-G1404L-rescue_GFP-mTLN1-K1-A594_100xApoLambda_300ms_ND_02_03-5.tif	1														60	160621_Ni_HeLa_TLN1-KD-mTLN1-G1404L-rescue_GFP-mTLN1-K1-A594_100xApoLambda_300ms_ND_02_07-6.tif	0.4		60	160621_Ni_HeLa_TLN1-KD-mTLN1-G1404L-rescue_GFP-mTLN1-K1-A594_100xApoLambda_300ms_ND_02_08-5.tif	0.7														60	160621_Ni_HeLa_TLN1-KD-mTLN1-G1404L-rescue_GFP-mTLN1-K1-A594_100xApoLambda_300ms_ND_02_12-6.tif
												61	160621_Ni_HeLa_TLN1-KD-mTLN1-G1404L-rescue_GFP-mTLN1-K1-A594_100xApoLambda_300ms_ND_02_03-5.tif	0.3														61	160621_Ni_HeLa_TLN1-KD-mTLN1-G1404L-rescue_GFP-mTLN1-K1-A594_100xApoLambda_300ms_ND_02_07-6.tif	0.2		61	160621_Ni_HeLa_TLN1-KD-mTLN1-G1404L-rescue_GFP-mTLN1-K1-A594_100xApoLambda_300ms_ND_02_08-5.tif	0.3														61	160621_Ni_HeLa_TLN1-KD-mTLN1-G1404L-rescue_GFP-mTLN1-K1-A594_100xApoLambda_300ms_ND_02_12-6.tif
												62	160621_Ni_HeLa_TLN1-KD-mTLN1-G1404L-rescue_GFP-mTLN1-K1-A594_100xApoLambda_300ms_ND_02_03-5.tif	0.4														62	160621_Ni_HeLa_TLN1-KD-mTLN1-G1404L-rescue_GFP-mTLN1-K1-A594_100xApoLambda_300ms_ND_02_07-6.tif	0.2		62	160621_Ni_HeLa_TLN1-KD-mTLN1-G1404L-rescue_GFP-mTLN1-K1-A594_100xApoLambda_300ms_ND_02_08-5.tif	2.5														62	160621_Ni_HeLa_TLN1-KD-mTLN1-G1404L-rescue_GFP-mTLN1-K1-A594_100xApoLambda_300ms_ND_02_12-6.tif
												63	160621_Ni_HeLa_TLN1-KD-mTLN1-G1404L-rescue_GFP-mTLN1-K1-A594_100xApoLambda_300ms_ND_02_03-5.tif	1.7														63	160621_Ni_HeLa_TLN1-KD-mTLN1-G1404L-rescue_GFP-mTLN1-K1-A594_100xApoLambda_300ms_ND_02_07-6.tif	0.2		63	160621_Ni_HeLa_TLN1-KD-mTLN1-G1404L-rescue_GFP-mTLN1-K1-A594_100xApoLambda_300ms_ND_02_08-5.tif	1.8														63	160621_Ni_HeLa_TLN1-KD-mTLN1-G1404L-rescue_GFP-mTLN1-K1-A594_100xApoLambda_300ms_ND_02_12-6.tif
												64	160621_Ni_HeLa_TLN1-KD-mTLN1-G1404L-rescue_GFP-mTLN1-K1-A594_100xApoLambda_300ms_ND_02_03-5.tif	0.1														64	160621_Ni_HeLa_TLN1-KD-mTLN1-G1404L-rescue_GFP-mTLN1-K1-A594_100xApoLambda_300ms_ND_02_07-6.tif	0.3		64	160621_Ni_HeLa_TLN1-KD-mTLN1-G1404L-rescue_GFP-mTLN1-K1-A594_100xApoLambda_300ms_ND_02_08-5.tif	2.1														64	160621_Ni_HeLa_TLN1-KD-mTLN1-G1404L-rescue_GFP-mTLN1-K1-A594_100xApoLambda_300ms_ND_02_12-6.tif
												65	160621_Ni_HeLa_TLN1-KD-mTLN1-G1404L-rescue_GFP-mTLN1-K1-A594_100xApoLambda_300ms_ND_02_03-5.tif	0.8														65	160621_Ni_HeLa_TLN1-KD-mTLN1-G1404L-rescue_GFP-mTLN1-K1-A594_100xApoLambda_300ms_ND_02_07-6.tif	0.9		65	160621_Ni_HeLa_TLN1-KD-mTLN1-G1404L-rescue_GFP-mTLN1-K1-A594_100xApoLambda_300ms_ND_02_08-5.tif	0.6														65	160621_Ni_HeLa_TLN1-KD-mTLN1-G1404L-rescue_GFP-mTLN1-K1-A594_100xApoLambda_300ms_ND_02_12-6.tif
												66	160621_Ni_HeLa_TLN1-KD-mTLN1-G1404L-rescue_GFP-mTLN1-K1-A594_100xApoLambda_300ms_ND_02_03-5.tif	0.8														66	160621_Ni_HeLa_TLN1-KD-mTLN1-G1404L-rescue_GFP-mTLN1-K1-A594_100xApoLambda_300ms_ND_02_07-6.tif	1.6		66	160621_Ni_HeLa_TLN1-KD-mTLN1-G1404L-rescue_GFP-mTLN1-K1-A594_100xApoLambda_300ms_ND_02_08-5.tif	1.3														66	160621_Ni_HeLa_TLN1-KD-mTLN1-G1404L-rescue_GFP-mTLN1-K1-A594_100xApoLambda_300ms_ND_02_12-6.tif
												67	160621_Ni_HeLa_TLN1-KD-mTLN1-G1404L-rescue_GFP-mTLN1-K1-A594_100xApoLambda_300ms_ND_02_03-5.tif	1.8														67	160621_Ni_HeLa_TLN1-KD-mTLN1-G1404L-rescue_GFP-mTLN1-K1-A594_100xApoLambda_300ms_ND_02_07-6.tif	0.4		67	160621_Ni_HeLa_TLN1-KD-mTLN1-G1404L-rescue_GFP-mTLN1-K1-A594_100xApoLambda_300ms_ND_02_08-5.tif	1.7														67	160621_Ni_HeLa_TLN1-KD-mTLN1-G1404L-rescue_GFP-mTLN1-K1-A594_100xApoLambda_300ms_ND_02_12-6.tif
												68	160621_Ni_HeLa_TLN1-KD-mTLN1-G1404L-rescue_GFP-mTLN1-K1-A594_100xApoLambda_300ms_ND_02_03-5.tif	0.1														68	160621_Ni_HeLa_TLN1-KD-mTLN1-G1404L-rescue_GFP-mTLN1-K1-A594_100xApoLambda_300ms_ND_02_07-6.tif	0.7		68	160621_Ni_HeLa_TLN1-KD-mTLN1-G1404L-rescue_GFP-mTLN1-K1-A594_100xApoLambda_300ms_ND_02_08-5.tif	0.4														68	160621_Ni_HeLa_TLN1-KD-mTLN1-G1404L-rescue_GFP-mTLN1-K1-A594_100xApoLambda_300ms_ND_02_12-6.tif
												69	160621_Ni_HeLa_TLN1-KD-mTLN1-G1404L-rescue_GFP-mTLN1-K1-A594_100xApoLambda_300ms_ND_02_03-5.tif	0.1														69	160621_Ni_HeLa_TLN1-KD-mTLN1-G1404L-rescue_GFP-mTLN1-K1-A594_100xApoLambda_300ms_ND_02_07-6.tif	0.8		69	160621_Ni_HeLa_TLN1-KD-mTLN1-G1404L-rescue_GFP-mTLN1-K1-A594_100xApoLambda_300ms_ND_02_08-5.tif	1.5														69	160621_Ni_HeLa_TLN1-KD-mTLN1-G1404L-rescue_GFP-mTLN1-K1-A594_100xApoLambda_300ms_ND_02_12-6.tif
																												70	160621_Ni_HeLa_TLN1-KD-mTLN1-G1404L-rescue_GFP-mTLN1-K1-A594_100xApoLambda_300ms_ND_02_07-6.tif	0.3		70	160621_Ni_HeLa_TLN1-KD-mTLN1-G1404L-rescue_GFP-mTLN1-K1-A594_100xApoLambda_300ms_ND_02_08-5.tif	1.7														70	160621_Ni_HeLa_TLN1-KD-mTLN1-G1404L-rescue_GFP-mTLN1-K1-A594_100xApoLambda_300ms_ND_02_12-6.tif
																												71	160621_Ni_HeLa_TLN1-KD-mTLN1-G1404L-rescue_GFP-mTLN1-K1-A594_100xApoLambda_300ms_ND_02_07-6.tif	1.1		71	160621_Ni_HeLa_TLN1-KD-mTLN1-G1404L-rescue_GFP-mTLN1-K1-A594_100xApoLambda_300ms_ND_02_08-5.tif	0.8														71	160621_Ni_HeLa_TLN1-KD-mTLN1-G1404L-rescue_GFP-mTLN1-K1-A594_100xApoLambda_300ms_ND_02_12-6.tif
																												72	160621_Ni_HeLa_TLN1-KD-mTLN1-G1404L-rescue_GFP-mTLN1-K1-A594_100xApoLambda_300ms_ND_02_07-6.tif	2.7		72	160621_Ni_HeLa_TLN1-KD-mTLN1-G1404L-rescue_GFP-mTLN1-K1-A594_100xApoLambda_300ms_ND_02_08-5.tif	1
																												73	160621_Ni_HeLa_TLN1-KD-mTLN1-G1404L-rescue_GFP-mTLN1-K1-A594_100xApoLambda_300ms_ND_02_07-6.tif	1		73	160621_Ni_HeLa_TLN1-KD-mTLN1-G1404L-rescue_GFP-mTLN1-K1-A594_100xApoLambda_300ms_ND_02_08-5.tif	0.5
																												74	160621_Ni_HeLa_TLN1-KD-mTLN1-G1404L-rescue_GFP-mTLN1-K1-A594_100xApoLambda_300ms_ND_02_07-6.tif	0.7		74	160621_Ni_HeLa_TLN1-KD-mTLN1-G1404L-rescue_GFP-mTLN1-K1-A594_100xApoLambda_300ms_ND_02_08-5.tif	1.6
																												75	160621_Ni_HeLa_TLN1-KD-mTLN1-G1404L-rescue_GFP-mTLN1-K1-A594_100xApoLambda_300ms_ND_02_07-6.tif	0.5		75	160621_Ni_HeLa_TLN1-KD-mTLN1-G1404L-rescue_GFP-mTLN1-K1-A594_100xApoLambda_300ms_ND_02_08-5.tif	0.3
																												76	160621_Ni_HeLa_TLN1-KD-mTLN1-G1404L-rescue_GFP-mTLN1-K1-A594_100xApoLambda_300ms_ND_02_07-6.tif	0.8		76	160621_Ni_HeLa_TLN1-KD-mTLN1-G1404L-rescue_GFP-mTLN1-K1-A594_100xApoLambda_300ms_ND_02_08-5.tif	0.6
																												77	160621_Ni_HeLa_TLN1-KD-mTLN1-G1404L-rescue_GFP-mTLN1-K1-A594_100xApoLambda_300ms_ND_02_07-6.tif	1.7		77	160621_Ni_HeLa_TLN1-KD-mTLN1-G1404L-rescue_GFP-mTLN1-K1-A594_100xApoLambda_300ms_ND_02_08-5.tif	1
																												78	160621_Ni_HeLa_TLN1-KD-mTLN1-G1404L-rescue_GFP-mTLN1-K1-A594_100xApoLambda_300ms_ND_02_07-6.tif	2.4		78	160621_Ni_HeLa_TLN1-KD-mTLN1-G1404L-rescue_GFP-mTLN1-K1-A594_100xApoLambda_300ms_ND_02_08-5.tif	0.2
																												79	160621_Ni_HeLa_TLN1-KD-mTLN1-G1404L-rescue_GFP-mTLN1-K1-A594_100xApoLambda_300ms_ND_02_07-6.tif	0.1		79	160621_Ni_HeLa_TLN1-KD-mTLN1-G1404L-rescue_GFP-mTLN1-K1-A594_100xApoLambda_300ms_ND_02_08-5.tif	0.4
																																80	160621_Ni_HeLa_TLN1-KD-mTLN1-G1404L-rescue_GFP-mTLN1-K1-A594_100xApoLambda_300ms_ND_02_08-5.tif	1.6
																																81	160621_Ni_HeLa_TLN1-KD-mTLN1-G1404L-rescue_GFP-mTLN1-K1-A594_100xApoLambda_300ms_ND_02_08-5.tif	0.4
[truncated: 1 more columns]
