# Supplementary material for: Talin-KANK1 interaction controls the recruitment of cortical microtubule stabilizing complexes to focal adhesions
Source: eLife. 2016 Jul 13;5:e18124. doi: 10.7554/eLife.18124 (PMC4995097; doi:10.7554/eLife.18124)
Supplement: Figure 4—source data 1. — DOI: http://dx.doi.org/10.7554/eLife.18124.017 [file elife-18124-fig4-data1.xlsx]

## Sheet: Fig 4C
	LL5b
		siLuc_GFP	siLuc_GFP RATIO	siK1+2_GFP	siK1+2_GFP RATIO	siK1+2_wt R12	siK1+2_wt R12 RATIO	siK1+2_4A R12	siK1+2_4A R12 RATIO	siK1+2_G14 R11	siK1+2_G14 R11 RATIO	siK1+2_G14-4A R11	siK1+2_G14-4A R11 RATIO
		12.6614	100	0.938858	6.57223	5.68129	39.7704	2.74026	19.1824	15.7327	110.133	2.52094	17.6472
		6.3875	100	0.91075	6.37546	9.68595	67.8039	5.55713	38.9013	6.38381	44.6882	6.58268	46.0804
		16.8496	100	1.08922	7.62479	8.91235	62.3885	0.651038	4.55742	3.14785	22.0357	0.976579	6.83629
		10.976	100	4.96705	34.7705	22.9834	160.889	0.715584	5.00926	4.97267	34.8098	1.70727	11.9513
		8.77891	100	3.50579	24.5413	17.139	119.977	7.02254	49.1594	24.4309	171.022	0.952221	6.66577
		29.7888	100	1.8056	12.6396	7.34262	51.4001	1.20205	8.41465	7.24764	50.7352	4.09232	28.6472
		2.37482	100	2.49449	17.462	12.973	90.8142	1.35096	9.45705	5.96786	41.7764	3.00882	21.0624
		15.8092	100	0.632733	4.42928	10.8494	75.9481	3.97281	27.8106	4.6304	32.4139	1.64658	11.5264
		14.2585	100	0.755759	5.29049	20.0454	140.323	2.90864	20.3612	3.18659	22.3069	1.3562	9.49373
		25.0969	100	1.20204	8.41459	9.71889	68.0346	1.89738	13.2821	2.185	15.2955	1.39299	9.75129
		7.51037	100	3.25232	22.767	17.9835	125.889	1.74931	12.2456	1.85478	12.9839	1.55139	10.8601
		20.9308	100	1.77251	12.408	13.7367	96.1599	2.53526	17.7474	5.19343	36.3553	1.28272	8.97936
	n	12	12	12	12	12	12	12	12	12	12	12	12
	AV	14.2852	100	1.94393	13.608	13.0876	91.6165	2.69191	18.844	7.07781	49.5463	2.25589	15.7918
	SD	8.002	0	1.35283	9.47015	5.39677	37.7787	1.96068	13.7252	6.56132	45.9308	1.64418	11.5097
	SEM	2.30998	0	0.390529	2.7338	1.55791	10.9058	0.566	3.96214	1.89409	13.2591	0.474634	3.32255
	KIF21a
		siLuc_GFP	siLuc_GFP	siK1+2_GFP	siK1+2_GFP RATIO	siK1+2_wt R12	siK1+2_wt R12 RATIO	siK1+2_4A R12	siK1+2_4A R12 RATIO	siK1+2_G14 R11	siK1+2_G14 R11 RATIO	siK1+2_G14-4A R11	siK1+2_G14-4A R11 RATIO
		4.3256	100	1.14457	24.8444	3.18219	69.0738	0.416646	9.04386	1.78886	38.8296	1.86017	40.3776
		4.78067	100	0.348295	7.56022	3.9064	84.7936	0.454566	9.86697	2.28931	49.6926	1.03112	22.3819
		6.62938	100	0.898289	19.4986	7.05613	153.163	1.81914	39.4868	2.75367	59.7722	1.42245	30.8763
		3.24199	100	0.686256	14.8961	11.392	247.278	2.01004	43.6307	1.43436	31.1348	1.57122	34.1054
		5.24872	100	0.394928	8.57244	30.623	664.713	1.39149	30.2042	1.91344	41.5338	0.838113	18.1924
		10.5407	100	0.875582	19.0057	7.76251	168.496	3.01386	65.4199	2.73411	59.3475	0.98261	21.3289
		3.02701	100	0.339155	7.36182	14.4417	313.476	2.21592	48.0996	2.19655	47.679	1.74659	37.9121
		2.53955	100	1.4276	30.9879	2.38779	51.8302	1.49577	32.4676	2.51405	54.5708	0.562279	12.205
		2.62796	100	1.06261	23.0654	5.25327	114.029	1.30869	28.4068	0.500469	10.8634	0.372464	8.08484
		3.1188	100	0.47159	10.2365	1.90755	41.406	2.59564	56.3418	0.879559	19.092	1.29889	28.1941
		2.63483	100	0.666934	14.4767	0.62861	13.6448	4.03228	87.5261	0.947419	20.565	0.724889	15.7347
		6.56816	100	0.63166	13.711	5.34868	116.1	5.96479	129.474	1.15369	25.0424	0.945843	20.5308
	n	12	12	12	12	12	12	12	12	12	12	12	12
	AV	4.60695	100	0.745622	16.1847	7.82415	169.834	2.22657	48.3307	1.75879	38.1769	1.11305	24.1603
	SD	2.38024	0	0.344936	7.48731	8.2179	178.381	1.55779	33.8138	0.76844	16.68	0.469963	10.2012
	SEM	0.687115	0	0.0995746	2.1614	2.3723	51.494	0.449694	9.76121	0.221829	4.81511	0.135667	2.94482

## Sheet: Fig 4E
				wt R12	ratio	4A R12	ratio	G14 R11	ratio	G14-4A R12	ratio
				2.84687	100	0.923808	34.8809	2.69537	101.771	1.00269	37.8594
				1.93716	100	0.841576	31.776	4.02837	152.102	1.78302	67.3229
				2.4621	100	2.91791	110.174	1.85416	70.0089	1.25411	47.3524
				4.87156	100	2.20133	83.1172	1.1635	43.9312	1.09438	41.3215
				2.43337	100	2.02435	76.4348	1.14091	43.0783	1.0118	38.2033
				1.75168	100	1.51754	57.2988	0.930334	35.1273	0.925956	34.962
				4.10169	100	1.98358	74.8955	0.674593	25.4711	1.7982	67.8961
				2.26074	100	1.29466	48.8833	1.07771	40.692	1.08938	41.1324
				1.46678	100	0.871275	32.8974	1.12793	42.588	1.06555	40.2328
				2.28943	100	0.885704	33.4422	0.980839	37.0343	1.12559	42.4997
				2.19618	100	2.74314	103.575	1.66614	62.9098	1.05092	39.6805
				5.72124	100	1.2193	46.0382	1.3599	51.3467	1.08692	41.0396
				2.3469	100	1.32135	49.8912	1.08293	40.8892	2.26082	85.3635
				1.9887	100	1.29127	48.7556	1.84632	69.7128	1.29523	48.9049
				3.05801	100	1.45078	54.7783	1.5043	56.7989	1.30566	49.2988
				2.35297	100	1.21312	45.8046	1.58596	59.8825	1.32228	49.9265
				2.14805	100	1.34059	50.6178	1.18881	44.8867	1.36753	51.6348
				2.08952	100	1.16704	44.0649	0.913757	34.5014	1.25361	47.3337
				1.59126	100	1.40238	52.9508	1.07001	40.4012	1.61464	60.9653
				3.055	100	1.00463	37.9328	0.857965	32.3948	1.37824	52.0394
			n	20	20		20		20		20
			AV	2.64846	100		55.9105		54.2764		49.2485
			SD	1.08661	0		22.5217		28.8457		12.5815
			SEM	0.242974	0		5.03601		6.45009		2.81331

## Sheet: Fig 4G
			LL5b
				wt	ratio	GL	ratio
				9.9906	100	2.68153	22.9792
				5.78118	100	7.45185	63.8581
				15.3481	100	0.512268	4.38984
				7.34469	100	2.99448	25.661
				3.985	100	4.57471	39.2027
				3.89072	100	1.56026	13.3705
				11.8463	100	1.58858	13.6132
				10.952	100	2.66518	22.8391
				25.8961	100	2.08285	17.8488
				13.0176	100	0.738841	6.33145
				18.0581	100	0.636603	5.45532
				13.9223	100	1.59571	13.6743
			n	12	12		12
			AV	11.6694	100		20.7686
			SD	6.32411	0		16.8026
			SEM	1.82561	0		4.85049
			Kif21a
					ratio		ratio
				3.49165	100	1.46079	32.6509
				4.5167	100	2.39232	53.4719
				8.81419	100	2.41513	53.9818
				8.40462	100	1.23237	27.5452
				3.54061	100	2.59064	57.9046
				2.91569	100	0.810578	18.1176
				4.65251	100	2.10563	47.0639
				3.78664	100	1.6348	36.5402
				2.52485	100	1.95047	43.5958
				5.6302	100	1.79358	40.0892
				1.92475	100	1.51935	33.9597
				3.48533	100	2.59217	57.9389
			n	12	12		12
			AV	4.47398	100		41.905
			SD	2.16732	0		12.7032
			SEM	0.62565	0		3.66709

## Sheet: Fig 4I
					ratio		ratio
				13.3762	100	4.31707	41.9051
				4.76432	100	1.18359	11.4889
				19.5356	100	2.67659	25.9813
				3.17352	100	0.587911	5.70676
				6.26358	100	0.901163	8.74745
				6.65111	100	1.91227	18.5621
				8.18487	100	2.63171	25.5456
				6.05997	100	3.10793	30.1682
				24.5284	100	1.35057	13.1098
				15.6061	100	1.6236	15.7601
				3.81594	100	0.81927	7.95253
				11.6645	100	0.795097	7.71788
			n	12	12		12
			AV	10.302	100		17.7205
			SD	6.76056	0		11.0957
			SEM	1.9516	0		3.20306
