# Supplementary material for: Talin-KANK1 interaction controls the recruitment of cortical microtubule stabilizing complexes to focal adhesions
Source: eLife. 2016 Jul 13;5:e18124. doi: 10.7554/eLife.18124 (PMC4995097; doi:10.7554/eLife.18124)
Supplement: Figure 5—source data 1. — DOI: http://dx.doi.org/10.7554/eLife.18124.019 [file elife-18124-fig5-data1.xlsx]

## Sheet: Fig 5E
		wt	4A	DCC	4A DCC
		90	89	90	88.9
		90	87.3	85.7	87
		88.9	87.3	84.7	86.8
		88.5	87.1	84	85.8
		88	87.1	82.9	85.3
		87.6	86.3	82.9	84.5
		87.5	86	81.6	84
		87	83.5	81.3	82.6
		86.7	83	79.7	82.6
		86.2	82.7	79.4	82.6
		86.1	82.2	79.2	81.3
		86	82.1	76.8	80.8
		85.1	82	76.1	80.5
		84.8	80.6	75.3	78.9
		84.7	80.4	74.7	77.6
		84.6	80.1	74.3	77
		84.6	79.9	70.7	76.4
		84.4	78.9	68.8	75.4
		84.2	78.7	64.8	71.4
		84	78.6	64.7	70.6
		83.7	77.6	60	69.9
		83.3	77.5	53.5	68.5
		83.2	77.1	52.9	67.6
		83.2	76.3	52.5	66.6
		82.5	75.4	52.1	64.1
		82.1	75	51.4	62.3
		81.5	74.7	47.9	62.2
		81.4	74.1	46.9	62
		81.3	72.2	46.3	61.9
		80.9	71.5	45.2	61.6
		80	71	43.9	59.9
		79.9	61.8	33	57.7
		79.5	61.2	32.6	57.5
		78.9	59.5	31.1	56.7
		78.6	58.6	28.4	56.6
		78.4	57	27.2	56.5
		77.3	55.3	25	53.3
		77.1	54.8	24.7	47.6
		76.4	53.3	24.7	46.9
		75.7	53.1	20.7	46.8
		75.2	52.6	17.4	45.6
		74.4	48.9	16.8	45
		74.2	48.1	15.3	43.2
		73.3	47.5	13.8	42.9
		72.9	46.7	13.5	41.4
		72.9	45.7	13.1	41.1
		72.6	42.5	10.6	39.6
		71.7	41.4	9.7	38.7
		69.6	41	9.5	38.6
		68.7	40.4	8.1	34.5
		67.9	38.6	7.9	33.8
		67.6	37.8	7.1	32.3
		65.5	36.8	6.9	31.6
		63.2	35.3	6.7	30.2
		63.2	33.5	6.1	29.7
		61.7	29.5	4.8	28.9
		61.6	28.5	4.6	28.8
		61.5	25.5	4.5	27.7
		60.4	25	4.3	25.5
		58.7	24.8	4.1	24.3
		58.4	24.1	3.7	21.3
		58.1	23.3	3.5	20.7
		55	22.1	3.4	20.4
		52.9	21.4	3.1	20.2
		52.4	21	2.4	19.3
		51.5	20.8	2.4	18.9
		50.1	20.3	2.4	17.1
		50	19.5	1.5	16.8
		48.4	18.8		15.5
		46.2	17		15
		45.5	17		14.7
		42.6	16		14
		42.6	14.5		13.5
		38.2	13.4		12
		37.9	13.3		11.7
		37.1	12.8		11.1
		36.7	12.6		10.8
		29.1	12.5		10.7
		25.9	12		9.4
		18.1	11.7		9.2
		17.5	11.6		9.2
		14.8	11.5		9.1
		14.2	11.5		8.5
		14	11.4		7.8
		7.9	11.3		7.8
		5	10.7		7.6
			9		7.1
			8.9		6.7
			8.9		6.4
			8.7		6.3
			7.9		5.9
			7.8		5.9
			7.8		5.8
			7.6		5.7
			7.3		5.5
			7.1		5.4
			6.6		5.3
			6.6		5.1
			6.2		4.7
			6		4.5
			5.7		4.4
			4.9		4.2
			4.9		3.5
			4.3		3.3
			4.2		3.3
			4.2		3
			4.1		2.9
			4.1		2.8
			4		2.7
			3.4		2.3
			3.2		1
			2.1
			2.1

## Sheet: Fig 5G+H
			wt periphery	wt center	GL periphery	GL center
			µm/min	µm/min	µm/min	µm/min
			1.28519	13.1956	15.008	24.5069
			11.9628	15.3366	20.7617	13.4645
			6.39873	29.2744	26.0944	21.6877
			6.15284	14.3834	21.4494	18.45
			1.28519	13.7982	16.9305	8.38125
			8.77279	18.27	12.2906	32.2373
			8.26466	21.1006	15.3366	23.9204
			11.5157	17.9188	14.3834	9.58621
			2.79529	17.9188	15.3366	14.0861
			1.91484	26.608	3.58124	30.1298
			23.0869	22.3043	0.550509	15.3366
			8.65019	19.5971	33.2657	12.0552
			2.79529	25.2779	47.9478	13.1427
			2.79529	23.7777	15.8163	29.2744
			10.5706	25.762	34.6422	13.8551
			2.18771	22.054	26.2636	15.3366
			1.28519	21.1006	16.5451	34.6422
			3.29165	17.9188	3.00976	20.8736
			7.23727	21.1006	4.61461	12.5819
			1.67451	18.8193	12.7817	11.9628
			0.456276	14.2039	24.0646	39.1453
			14.3834	20.8736	34.6422	18.27
			5.47809	22.4314	2.36268	12.3866
			2.79529	23.0869	35.2237	20.0071
			0.160873	19.6982	35.824	20.7617
			0.983831	17.3309	30.8028	24.8101
			9.48401	19.6982	2.30411	20.4323
			20.6509	16.621	24.0646	8.96041
			5.76631	23.3589	34.6422	21.1006
			3.84586	32.7438	2.36268	18.6331
			13.7982	23.0869	35.2237	24.5069
			10.767	29.9116	35.824	9.08805
			13.2487	24.9642	30.8028	16.9305
			1.28519	21.4494	2.30411	19.6982
			7.68	24.2104	25.1201	16.621
			3.19688	20.3245	19.2014	17.9188
			11.7363	21.9306	10.767	15.3366
			8.77279	10.9682	14.2633	15.3366
			2.88672	29.484	4.61461	15.3366
			6.9151	20.4323	6.72333	10.2288
			4.13525	16.0294	1.91484	12.0552
			3.07178	16.0294	7.68	25.5988
			6.39873	15.3366	15.3366	17.2496
			7.16172	15.3366	7.68	12.1486
			7.68	13.4645	2.5548	20.0071
			6.9151	10.2288	3.84586	26.9608
			4.48783	11.2585	1.53462	15.3366
			11.5157	16.0294	6.39873	9.58621
			2.99431	8.5295	9.38313	23.7777
			11.8262	20.2177	12.2906	15.3366
			8.68066	16.3208	13.7982	35.2237
			9.58621	69.5646	16.621	10.2288
			3.07178	38.4346	31.7453	23.7777
			0	17.2496	7.68	24.0646
			2.18771	18.27	20.4323	23.0869
			23.0869	35.824	11.5157	20.4323
			3.84586	33.2657	12.2906	2.04349
			14.3834	28.0734	11.5157	4.38059
			3.07178	21.1006	7.68	7.68
			4.61461	45.8939	8.77279	13.4645
			2.5548	50.189	8.23579	18.27
			1.28519	30.8028	28.0734	39.8817
			4.18727	29.6964	13.9699	3.22837
			3.84586	41.845	14.3834	2.30411
			7.68	25.2779	23.0869	35.824
			2.74984	24.0646	8.14982	32.2373
			4.93047	32.2373	3.22837	34.9306
			5.47809	33.2657	15.3366	34.6422
			12.7817	28.0734	13.4645	28.4633
			7.68	33.5326	30.8028	23.0869
			1.09303	28.0734	11.1745	34.6422
			2.5548	29.6964	11.2164	30.8028
			1.77307	21.332	3.61393	32.7438
			3.4838	24.0646	7.68	9.21782
			1.17521	3.84586	28.0734	21.1006
			4.48783	26.9608	8.32274	19.2014
			4.18727	4.10074	8.14982	13.4645
			6.58256	22.054	7.03742	26.9608
			5.57985	13.5744	5.97872	21.9306
			9.21782	26.9608	5.97872	26.9608
			2.04349	41.4376	4.38059	16.9305
			0.590944	33.5326	0.617918	19.5971
			0.456276	30.8028	3.19688	21.4494
			1.35419	26.9608	0.888606	13.1427
			7.68	39.5102	12.0552	23.0869
			7.68	41.845	10.2288	28.8636
			5.76631	41.845	6.15284	16.621
			7.68	17.0888	1.53462	20.4323
			8.09303	17.0888	0	11.5157
			10.2288	36.4442	10.2288	5.27832
			1.70262	16.6975	10.2288	14.2633
			3.84586	32.7438	36.4442	16.9305
			5.37759	23.7777	12.0552	34.6422
			6.15284	19.6982	8.5295	37.414
			9.08805	19.5971	10.767	28.8636
			10.5706	15.3366	17.9188	28.6622
			8.17837	19.4968	15.3366	34.3583
			7.68	16.4698	17.2496	35.5214
			5.41764	21.4494	5.47809	10.767
			5.76631	25.9272	10.2288	23.0869
			5.76631	22.4314	7.68	34.9306
			2.26035	17.9188	19.2014	29.0676
			2.99431	15.3366	9.21782	28.8636
			12.2906	25.2779	15.3366	8.96041
			2.04349	8.26466	10.2288	21.4494
			8.96041	29.6964	10.2288	3.29165
			9.08805	32.7438	13.1427	8.96041
			7.68	21.4494	7.68	12.7817
			7.68		6.15284	11.5157
			5.97872		2.79529	38.4346
			1.82963		11.8715	25.5988
			7.68		12.7817	32.7438
			9.28353		26.9608	26.0944
			10.6486		19.2014	23.0869
			8.38125		12.7817	20.0071
			7.68		6.28601	18.8193
			9.58621		12.7817	25.5988
			2.18771		20.1119	24.3578
			2.36268		7.68	18.45
			7.16172		13.4645	24.9642
			6.58256		21.4494	14.3834
			16.621		16.9305	15.3366
			4.799		10.9682
			6.39873		23.0869
			6.39873		17.0888
			12.5819		17.9188
			5.97872		2.10101
			11.1745		15.3366
			9.97268		17.9188
			12.1486		12.7817
			2.40677		9.97268
			0.888606		14.2633
			1.02473		10.767
			7.68		5.76631
			6.72333		5.76631
			6.39873		3.19688
			10.2288		7.68
			7.68		14.5664
			4.8927		6.72333
			2.88672		16.4698
			2.88672		7.68
			6.9151		3.84586
			7.68		9.38313
			6.24137		3.29165
			3.07178		6.72333
			1.70262		4.27463
			5.37759		3.07178
			7.0869		23.0869
			0.563984		12.0552
			0.766566		7.68
			3.22837		20.4323
			9.21782		15.3366
			2.79529		14.505
			3.84586		42.2603
			5.47809		18.45
			1.70262		10.2288
			3.84586		23.0869
			6.15284		14.3834
			3.84586		12.0552
			9.97268		14.0861
			8.96041		13.7982
			8.96041		1.77307
			3.84586		1.77307
			6.58256		26.9608
			7.68		7.03742
			5.76631		42.2603
			6.72333		25.9272
			6.4901		9.21782
			5.97872		8.65019
			12.7817		8.96041
			10.767		3.84586
			22.054		5.47809
			19.2014		4.61461
			25.2779		32.2373
			19.8002		26.4347
			13.6298		16.621
			7.68		26.9608
			2.01481		24.3578
			7.68		20.0071
			8.26466		15.3366
			6.72333		12.2906
			12.2906		14.505
			11.8715		15.3366
			12.7817		13.6298
			1.70262		21.8085
			9.86539		25.5988
			14.3834		11.5157
			10.767		20.4323
			15.3366		13.4645
			12.4837		16.621
			2.93271		11.5157
			6.4901		8.5295
			3.07178		21.4494
			13.1427		17.9188
			2.00049		9.58621
			13.7982		18.45
			13.1427		10.2288
			11.5157		16.4698
			20.4323		15.3366
			13.1427		20.4323
			2.10101		17.5788
			13.0381		11.8715
			8.96041		16.621
			5.57985		21.8085
			11.5157		13.7982
			15.3366		15.3366
			10.5706		15.3366
			13.4645		23.0869
			8.65019		17.2496
			10.767		10.9682
			7.68		22.1785
			2.451		18.6331
			2.5548		5.57985
			3.84586		27.8821
			8.44021		27.8821
			5.27832		8.77279
			5.12192		12.7817
			7.68		27.6932
			8.65019		20.0071
			7.68		5.76631
			3.41936		17.9188
			5.76631		28.0734
			3.29165		25.5988
			1.43727		15.3366
			5.76631		21.4494
			10.767		26.9608
			5.37759		31.9895
			9.97268		23.0869
			7.68		53.9625
			6.72333		15.3366
			20.0071		23.0869
			8.65019		51.3881
			23.0869		42.2603
			17.5788		38.4346
			2.82569		28.2671
			6.9151		30.8028
			5.12192		39.8817
			5.76631		33.8036
			0		37.414
			6.15284		42.2603
			4.61461		41.0377
			8.96041		23.0869
			13.4645		26.9608
			10.2288		27.6932
			10.767		37.7484
			12.4837		35.824
			10.2288		10.045
			1.64645		23.0869
			12.0552		16.621
			12.2906		2.94808
			2.94808		20.4323
			0.348747		31.2674
			0.590944		28.0734
			3.29165		39.5102
			12.7817		28.4633
			7.68		26.4347
			7.68		32.7438
			6.72333		29.2744
			6.58256		29.6964
			3.4838		25.5988
			6.72333		38.4346
			8.77279		42.2603
			6.81862		27.5067
			9.58621		42.6836
			10.767		16.621
			9.48401		12.5819
			15.3366		16.0294
			11.7811		14.5664
			15.3366		14.505
			5.12192		14.3834
			11.5157		12.4837
			2.88672		9.86539
			6.39873		9.31658
			1.64645		13.2487
			5.9144		16.9305
			11.0913		12.7817
			8.77279		28.8636
			0.956595		1.70262
			3.84586		17.9188
			6.39873		5.97872
			5.12192		15.3366
			13.6298		19.2014
			3.29165		6.39873
			6.72333		10.767
			7.03742		53.9625
			8.96041		15.3366
			8.77279		13.1427
			4.61461		8.26466
			11.9628		10.767
			5.97872		12.7817
			6.65262		3.16547
			5.76631		6.98826
			4.38059		11.5157
			7.68
			11.5157
			4.38059
			10.2288
			0.698935
			7.0869
			4.799
			3.84586
			15.3366
			6.65262
			7.68
			23.0869
			5.76631
			7.68
			0.389052
			3.07178
			0.956595
			1.91484
			2.5548
			7.68
			6.58256
			5.76631
			5.12192
			4.8927
			1.14778
			5.47809
			1.91484
			2.94808
			3.07178
			3.61393
			5.76631
			4.48783
			4.72477
			3.84586
			11.009
			6.15284
			11.5157
			6.72333
			9.75954
			12.7817
			11.5157
			11.1745
			7.68
			5.57985
			5.39759
			7.03742
			7.68
			1.39569
			3.84586
			7.68
			8.71125
			4.8927
			3.84586
			2.5548
			4.38059
			6.15284
			2.04349
			3.4838
			16.7746
			2.88672
			2.94808
			3.84586
			5.12192
			2.18771
			5.12192
			3.84586
			1.39569
			2.18771
			9.21782
			6.28601
			10.767
			3.19688
			6.15284
			7.68
			6.9151
			9.38313
			21.1006
			15.3366
			11.5157
			3.19688
			12.2906
			13.7982
			3.84586
			9.58621
			14.3834
			17.2496
			5.31788
			2.5548
			1.46504
			10.5706
			7.68
			16.4698
			20.8736
			4.72477
			9.48401
			18.45
			13.7982
			3.84586
			16.3208
			15.3366
			11.0913
			6.28601
			14.3834
			14.0861
			8.32274
			15.3366
			5.37759
			25.9272
			23.0869
			17.9188
			34.6422
			15.3366
			38.4346
			15.3366
			19.2014
			2.451
			21.1006
			11.8715
			34.6422
			18.45
			5.76631
			4.61461
			10.767
			5.41764
			25.5988
			13.4645
			12.7817
			12.2906
			12.0552
			11.5157
			15.3366
			12.7817
			15.3366
			11.5157
			16.4698
			12.4837
			8.77279
			6.58256
			7.68
			8.96041
			0
			26.9608
			4.8927
			12.2906
			14.2633
			12.4837
			13.1427
			11.0913
			26.9608
			12.7817
			21.1006
			15.3366
			12.1486
			6.98826
			15.3366
			7.68
			13.4645
			10.2288
			13.7982
			5.57985
			2.88672
			3.07178
			12.0552
			10.767
			13.9699
			11.7811
			15.3366
			10.2288
			26.9608
			23.0869
			13.1427
			10.9682
			20.4323
			19.2014
			14.3834
			17.2496
			12.4837
			15.3366
			15.3366
			20.0071
			15.3366
			23.0869
			15.3366
			15.3366
			2.5548
			5.12192
			16.621
			4.61461
			7.68
			8.77279
			0
			1.09303
			7.68
			16.4698

## Sheet: Fig 5I
		wt	GL
		90	90
		90	89.5
		89.6	89.4
		89.3	89.2
		89.3	88.6
		89.2	88.4
		89.1	88.2
		89.1	87.3
		89.1	87.1
		88.8	87.1
		88.5	86.9
		88.4	86.8
		88.4	86.7
		88.3	86.2
		88.1	86
		87.6	86
		87.4	85.8
		87.4	85.5
		87	85.1
		87	85.1
		86.4	84.9
		86.4	84.3
		86.1	84.3
		86	84.2
		85.9	83.4
		85.7	83.2
		85.7	80.3
		85.5	80
		85.4	79.8
		85.4	79.3
		85.4	78.3
		85.2	76.9
		85.2	74.3
		84.7	73.3
		84.1	72.8
		83.9	69.7
		83.8	69
		83.7	67.4
		83.6	66.8
		83.5	64.3
		83.3	63.6
		83.2	61.6
		83.2	61
		82.7	58.2
		82.1	53.6
		81.8	52.7
		81.5	51.9
		80.5	50
		80.5	46.4
		80.5	45.8
		80.3	45.6
		80	42.7
		79	42.6
		78.9	40.8
		78.9	40.6
		77.5	38.3
		77.5	37.7
		75.9	72.8
		75.4	36.3
		73.3	35.1
		71.3	34.7
		69.2	34.4
		69.1	33.3
		68.8	18.2561
		68.8	32.5
		68.8	32.1
		68.4	31.8
		67.5	31.8
		65	31.3
		64.4	30.8
		64	29.7
		63.4	29.7
		63.4	28.9
		62.9	28.6
		61.8	28
		61.7	28
		61	27.8
		60.9	27.6
		60.7	26.8
		60.5	26.6
		60.1	22.9
		58.4	22.2
		57	21.4
		56.7	19
		55.4	18.2
		55.3	17.2
		55.1	16.4
		53.6	16.3
		52.7	14.8
		49.8	14.5
		49.6	14.2
		48.1	14.1
		48.1	13.7
		45.5	13.6
		44.3	13.5
		43.7	12.4
		42.6	11.9
		42.3	11.6
		40.8	11.3
		40.4	11.3
		39.4	10.4
		38.1	10.2
		36.8	10.2
		34.7	10.1
		33.9	10
		31.6	9.8
		30.1	9.7
		30.1	9.6
		27.5	9.6
		26.2	9.6
		26.2	9.5
		25	9.1
		23.6	9.1
		23.5	8.9
		22.3	8.9
		21.6	8.8
		20.3	8.7
		19.8	8.7
		16.7	7.9
		16.3	7.7
		16	7.5
		15.2	7.3
		14.5	7.3
		11	7.2
		10.9	7.1
		10.5	7
		10	6.9
		6.5	6.6
		6.3	6
		5.9	5.8
		5.5	5.5
		4.9	5.5
			5.4
			5.4
			4.9
			4.8
			4.8
			4.8
			4.6
			4.6
			4.6
			4.4
			4.4
			4.3
			4.2
			4.1
			3.7
			3.7
			3.7
			3.4
			3.3
			3.2
			2.9
			2.7
			1.50935
			2.4
			2.3
			2
			2
			1.9
			1.9
			1
